# Supplementary material for: Metagenomic analysis after selective culture enrichment of hospital and community wastewater enhances antimicrobial resistance gene detection
Source: mBio. 2025 Jul 31;16(9):e01672-25. doi: 10.1128/mbio.01672-25 (PMC12421813; doi:10.1128/mbio.01672-25)
Supplement: Data Set S1 — ARG data, sheets 1 to 3. [file mbio.01672-25-s0001.xlsx]

## Sheet: SuppData1
Supplementary Data 1: Number of 16S rRNA normalized aligned reads to each antimicrobial resistance gene at ARG-subtype level.
	Location	Hospital-1	Hospital-2	Hospital-1	Hospital-1	Hospital-1	Hospital-1	Hospital-2	Hospital-2	Hospital-2	Hospital-2	NE	NW	NE	NE	NE	NE	NW	NW	NW	NW
	Type of sample	Pellet	Pellet	Culture enrichment	Culture enrichment	Culture enrichment	Culture enrichment	Culture enrichment	Culture enrichment	Culture enrichment	Culture enrichment	Pellet	Pellet	Culture enrichment	Culture enrichment	Culture enrichment	Culture enrichment	Culture enrichment	Culture enrichment	Culture enrichment	Culture enrichment
	Antibiotic used			Meropenem	Ciprofloxacin	Ceftriaxone	Colistin	Meropenem	Ciprofloxacin	Ceftriaxone	Colistin			Meropenem	Ciprofloxacin	Ceftriaxone	Colistin	Meropenem	Ciprofloxacin	Ceftriaxone	Colistin
ARG-subtype	Sample ID	NA_1	NA_2	NA_3	NA_4	NA_5	NA_6	NA_7	NA_8	NA_9	NA_10	NA_11	NA_12	NA_13	NA_14	NA_15	NA_16	NA_17	NA_18	NA_19	NA_20
16S_rRNA_methylase		0.000115691	3.48548e-05	0.00586288	0.00237614	0.0036451	0	0.0175654	0.00285806	0.00638418	5.02996e-05	0	0	0	0	0	0	0.00016206	0.00310328	0.0120799	0
aac(2')-I		0.000164268	0.000285495	0	0	0	0	0	0	0	0	0.000206582	0.000931045	0	0	0	0	0	0	0	0.000174968
aac(3)-I		0.0447185	0.00680854	0.00249308	0.00142576	0.000865051	0.000161496	0	0.0001062	0	0.000237876	0.00247359	0.00184605	0	2.67662e-05	0	0	0	0.00011752	0.000266332	1.20336e-05
aac(3)-Ib-aac(6')-Ib		0.00192876	0.00159927	0.000545455	0.00114836	0.000670449	0.000597384	0.000127586	0.000746934	0.000318919	0.000275483	0	0	0	0	0	0	0	0	0	0
aac(3)-II		0.00551197	0.016091	0.0453752	0.0814668	0.0726968	0.0582933	0.0641628	0.152736	0.168803	0.442145	0.000323283	0.000322093	0.000962226	0.0162116	0.0245698	0.00336748	1.54023e-05	0.0079884	0.0218064	0.00112204
aac(3)-IIIa		0.000106568	0.000364004	0	0	0	0	0	0	0	0	9.75766e-05	0	0	0	0	0	0	0	0	0
aac(3)-IV		0	0.000162793	0	8.66575e-05	0	0	0	0.0109201	0.0199597	4.19677e-05	0	0	0	0.000120671	0.000594376	0.00091315	0	0	0	0.000217222
aac(3)-VI		0	0	0	0	0	0	0	0	0	0	0	0	0	2.46657e-05	0.000119865	0	0	0	0.00038787	0
AAC(6')-29a		0.00385843	4.71957e-05	0	0	0	0	0	0	0	0	0	3.93609e-05	0	0	0	0	0	0	0	0
AAC(6')-29b		0.00257228	0.000154348	6.36054e-05	0	0	0	0	0	0	0	0	0	0	0	0	0	0	0	0	0
aac(6')-30-aac(6')-Ib'		0.00290074	0.00176441	0.000808226	0.0056145	0.00214595	0.0228551	0.000268199	0.000357341	0.000215027	0	0	3.41228e-05	0	7.39557e-05	0	0	0	0	0	0
aac(6')-31		0.00215453	0.0178887	0.000423517	0.0011002	0.000463692	0.00371788	0.000349794	0.00164688	0.00106512	5.58428e-05	4.7072e-05	1.69646e-05	0	0	0	0	0	3.04686e-05	0	0
aac(6')-I		0.070635	0.0180043	0.0721348	0.157907	0.154148	0.316372	0.0335392	0.101217	0.105344	0.152825	0.000734758	0.00016536	0.00723726	0.00829775	0.0184853	0.00976372	0.00580345	0.00650453	0.0252881	0.00491684
AAC(6')-Iak		0	0	4.90586e-05	0	0	0	1.21796e-05	0	0	0	0	0	0.000309381	0	0	0	0.000122129	0	0	0
AAC(6')-Ib'		0.000269317	1.76758e-05	0.000218624	0.000477518	0.000602085	0.000387279	3.14215e-05	0.000211106	0.000204808	0	0	0	0	0	2.47074e-05	0	0	0	0	0
AAC(6')-Ib7		0.00178471	0.000583705	0.00271007	0.00289405	0.0024418	0.00617035	0.000528129	0.00100961	0.00108054	0.000294585	0.000118288	0.000163644	0.00075258	0.000173274	0.000440035	1.45023e-05	0	0.000184414	0.000209741	4.28134e-05
AAC(6')-Ib8		0.0706534	0.0196225	0.0339579	0.0913071	0.0480031	0.270849	0.0148829	0.0537742	0.0263967	0.00135563	0.000555334	0.000233646	9.23893e-05	0.00080702	0.00113237	0.000242473	0	0.000995235	0.00136691	0.000176664
AAC(6')-Ie-APH(2'')-Ia		0.000103454	0	0	0	0	0	0	0	0	0	0	0	0	0	0	0	2.11737e-05	0	0	0
aac(6')-II		0.0117844	0.0335935	0.0135987	0.010872	0.0110418	0.00108438	0.0115277	0.0192128	0.0140883	0	0.000190881	7.62728e-05	0.000216765	0.000166663	0.000353457	0	0.000484234	0.000386704	6.83894e-05	0
aad(9)		0.000266831	0.000374738	0	0	0	0	0	0	0	0	0	0	5.71403e-05	0	0	0	2.25867e-05	0	0	0
aadA		0.0972658	0.0556675	0.186828	0.213772	0.227833	0.795019	0.101223	0.11196	0.16566	0.00229234	0.012163	0.00956476	0.229925	0.070058	0.0791795	0.0215475	0.00477029	0.0404316	0.0588288	0.0116209
aadA13		0.000747989	0.000776805	0.00126427	0.00224107	0.0024328	0.00559319	0.00113991	0.000958174	0.00168325	0	0.00058597	0.000537323	0.00150846	0.000457135	0.000379832	0.000491566	0	0.000674269	0.000393585	0.000306391
aadA25		0.00105515	0.000339032	0.00261044	0.00211934	0.00374142	0.00948319	0.00174573	0.000965672	0.00226547	5.04852e-05	6.27919e-05	6.42337e-05	0.00679927	0.000813999	0.000493523	0.000312701	0	0.000628155	0.000190933	0.000104893
aadA9		0.000132587	1.49121e-05	1.09724e-05	2.85475e-05	0	0.000285991	0	5.25383e-05	9.50472e-06	0	0	0	1.8721e-05	0.000247969	0.000195685	0	0	3.15823e-05	7.51278e-05	0
aadB		0.0962529	0.0277486	0.000204427	0.000784423	0.000215434	0.0119973	0.0014143	0.000322323	0.000617358	0	7.09808e-05	4.97006e-05	0	0	5.84217e-05	5.22183e-05	0	0	0	0
aadD		0	4.43839e-05	0	0	0	0	0	0	0	0	0	3.25155e-05	0	0	0	0	0	0	0	0
aadE		0.0224814	0.00512263	0	0.000101203	3.60742e-05	0	0	0	0	0	0.00263108	0.00299244	8.88803e-05	0	0	0	0.00433215	0	0	0
abcA		0.000136513	3.09959e-05	0	0	0	0	0	0	0	0	0	0.000181973	0	0	0	0	0	0	0	0
abeM		0.0023671	0.000901039	0	0.000163506	9.89188e-06	0	0	0	0	0	0.00155892	0.00356712	0	0	0	0	8.77897e-05	0.000399028	0.00173127	0
abeS		0.000272776	7.76827e-05	0	0.000108188	5.18454e-05	0	0	1.05077e-05	3.08691e-05	0	0	8.61093e-05	0	3.83307e-05	3.05679e-05	0	4.95162e-05	0.00153318	0.00261943	0
ACI-1		6.97948e-05	0.000108421	0	0	0	0	0	0	0	0	0.00133372	3.66297e-05	0	0	0	0	0	0	0	0
acrA		0.00489881	0.0119746	0.138425	0.157666	0.122047	0.167626	0.0692866	0.116608	0.119434	0.0732112	0.00558242	0.00386105	0.125408	0.151701	0.232588	0.0722784	0.00124176	0.140745	0.125658	0.0763111
acrB		0.0346485	0.127306	0.860684	0.939175	0.723767	0.262199	0.953161	0.680727	0.783446	0.398212	0.0716312	0.0615392	0.495655	0.710984	0.860766	0.459365	0.0833729	0.643452	0.545391	0.435385
acrD		0.00341193	0.017049	0.264395	0.221384	0.182306	0.0561554	0.26792	0.15136	0.185096	0.00259037	0.00915987	0.00497954	0.116399	0.207385	0.274647	0.0171554	0.000662704	0.164383	0.146216	0.0230525
AcrF		0.000948912	0.00214969	0.125047	0.072417	0.0810037	0.00237072	0.106635	0.0382946	0.0485354	0.000950808	0.00403733	0.00216688	0.167537	0.20571	0.362233	0.00728525	0	0.141341	0.198197	0.0046049
acrF		0.00251598	0.0083511	0.0506584	0.119965	0.0973286	0.0045672	0.0735991	0.0968207	0.104697	0.0173915	0.00459531	0.0024961	0.00773242	0.0632108	0.0496575	0.00833502	0.000340394	0.086264	0.0163929	0.016075
AcrS		0.000540592	0.000617034	0.0356962	0.0265708	0.0410188	0	0.0763181	0.0195594	0.0278209	7.28694e-05	0.00104278	0.000617848	0.056831	0.0663915	0.108704	0.000242756	0	0.0588142	0.0699173	4.24073e-05
ACT-1		5.20255e-05	0	0.00870159	0.00160526	0.00123533	0.000149626	9.27935e-05	0.000184645	0.000283681	0.00010786	0	0	0	0.000378964	1.10211e-05	0	0	0.000178836	0	2.82223e-05
ACT-12		7.80382e-05	0	0.000359005	0.000866833	0.00108318	0.000299252	0.000346039	0.00131677	0.00124656	0.00041584	9.47682e-05	3.63331e-05	0	0.000375642	0.000104449	0	0	0.000266832	7.06298e-05	8.34849e-05
ACT-13		0	0	0.0013924	0.000139087	0.000200121	0	0	0	0	0	0	0	0	0.000339839	0	0	0	0.000165824	0	0
ACT-14		0	0	0	0	0	0	0	0	7.26305e-05	0	0	0.000104981	0	0	0	0	0	5.04001e-05	0	0
ACT-15		0	0	0	0	0	0	0	0	0	0	0	0	0	0	0	0	0	0	9.28222e-05	0
ACT-16		0	0	0	0	0	0	0	0	0.00012852	0	0	0	0	0	0	0	0	0	0	0
ACT-18		0	0	0	0	0	0	0	2.21547e-05	1.99599e-05	0	0	0	0	0	0	0	0	0	0	4.76785e-05
ACT-19		0	0	2.37697e-05	4.81991e-05	0.000349314	3.74065e-05	6.44507e-05	0.000292217	0.000268564	2.69852e-05	4.13038e-05	0	0	0.000250191	2.99227e-05	0	0	0.000104249	4.10854e-05	0
ACT-2		0.000260127	0	0.0172073	0.00303838	0.00229855	0.000336658	4.45595e-05	0.000353059	0.000148424	0.000112312	9.63366e-06	0	0	0.000479008	2.8566e-05	6.91472e-05	0	0.000369058	0	6.17923e-05
ACT-20		0	0	0	0	1.00265e-05	0	0	0	0.000152089	0	0	0	0	1.07117e-05	0	0	0	0	1.0816e-05	0
ACT-21		0	0	0	0	0	0	0	0	2.1033e-05	0	0	0	0	0	0	0	0	0	0	0
ACT-22		2.60127e-05	0	0	0	0	0.000523691	0	0	0	0	3.54238e-05	0	0	5.85172e-05	0	0	0	0	2.05439e-05	0
ACT-23		0	0	0	0	0	0	0	0	9.37714e-06	0	0	0	0	2.14862e-05	0	0	0	0	0	0
ACT-24		0	0	0	0	0	0	0	0	1.48187e-05	0	0	0	0	0	0	0	0	0	0	0
ACT-25		0	0	0	1.34518e-05	2.75862e-05	0.000112219	0	0	8.70766e-05	0	0	0	0	0.000189023	0	0	0	7.08551e-05	0	0
ACT-27		0	0	0.000599313	0.000105293	5.18454e-05	3.74065e-05	0	0	0.000518531	0	0	0	0	0	0	0	0	0	0	1.20914e-05
ACT-28		2.60127e-05	1.87448e-05	0	0.00048673	0.000704874	0.000299252	0.000127013	0.000694002	0.000581508	7.44002e-05	0	0	0	0.000223016	0.000225661	0	0	0.000303732	0	0
ACT-30		0	0	0	0	0	0	0	1.89571e-05	0.000161746	0	0	0	0	0	4.7588e-05	0	0	0.000245502	0	0
ACT-32		0	0	0	0	0	0	0	0	8.15586e-05	0	0	0	0	0	0	0	0	0	0	0
ACT-33		7.80382e-05	0	0.00192811	0.000781749	0.000398812	0.000448878	4.0858e-05	0.000241371	0.00235015	0	4.7072e-05	0	0	0.000391465	7.93374e-05	0	0	0.000367051	0.000339317	6.02255e-05
ACT-36		0	0	0	0	0	0	0	2.45179e-05	2.42088e-05	0	0	0	0	0	2.84228e-05	0	0	9.94304e-05	0.000164656	0
ACT-5		0	0	0	1.34518e-05	6.47007e-05	0	0	0	9.36413e-05	0	0	0	0	2.77801e-05	2.90787e-05	0	0	5.04001e-05	0	1.20682e-05
ADC-12		0	0	0	0	0	0	0	0	0	0	0	0	0	0	0	0	0	0.000110809	0.00016397	0
ADC-14		0	0	0	0	0	0	0	0	0	0	0	0	0	0	0	0	0	4.01861e-05	4.40994e-05	0
ADC-15		0.000258769	0.000632812	0	0	0	0	0	0	0	0	0.000229738	0.000511786	0	0	0	0	0	0	0.000213384	0
ADC-16		2.58769e-05	6.49437e-05	0	0	0	0	0	0	0	0	9.84753e-06	0	0	0	0	0	0	4.20001e-05	0.000206215	0
ADC-17		5.17538e-05	0	0	9.30158e-05	0	0	0	0	0	0	0	0	0	0	0	0	0	0.00019139	0.00116513	0
ADC-18		0	0	0	0	0	0	0	0	0	0	0	0	0	0	0	0	0	0.000117501	0.000287727	0
ADC-19		0	0	0	0	0	0	0	0	0	0	0	0	0	0	0	0	0	0.000251518	3.99361e-05	0
ADC-2		0	0	0	0	0	0	0	0	0	0	0	0	0	0	0	0	0	0	2.23956e-05	0
ADC-20		0	0	0	0	0	0	0	0	0	0	0	0	0	0	0	0	0	0	0.000331494	0
ADC-21		0	0	0	0	0	0	0	0	0	0	0	0	0	0	0	0	0	0.000111355	0.000153286	0
ADC-22		0.000362277	5.44392e-05	0	0	1.83254e-05	0	0	0	0	0	0	4.25486e-05	0	0	0	0	0	0.000147452	0.000634501	0
ADC-23		0	8.60143e-06	0	0	0	0	0	0	0	0	6.10863e-05	8.4743e-06	0	8.66214e-05	0	0	0	0.000519414	0.00187644	0
ADC-25		7.76307e-05	0.00018349	0	0	0	0	0	0	0	0	7.59366e-05	0.000438423	0	0	0	0	0	0	9.82938e-06	0
ADC-3		0	0	0	0	0	0	0	0	0	0	0	0	0	0	0	0	0	8.10356e-05	0	0
ADC-31		0	0	0	0	0	0	0	0	0	0	0	0	0	0	0	0	0	0	0.000127929	0
ADC-39		0	0	0	0	0	0	0	0	0	0	0	0	0	0	0	0	0	7.85191e-05	0.000248633	0
ADC-4		0	0	0	0	0	0	0	0	0	0	0	0	0	2.15704e-05	0	0	0	2.71211e-05	8.95582e-05	0
ADC-41		0	0	0	0	0	0	0	0	0	0	0	0	0	0	0	0	0	0	9.36392e-05	0
ADC-42		0	0	0	0	0	0	0	0	0	0	0	0	0	0	0	0	0	5.16088e-05	0.000357301	0
ADC-43		0	0	0	0	0	0	0	0	0	0	0	0	0	0	0	0	0	0.000466693	0.000391358	0
ADC-44		5.17538e-05	7.5235e-05	0	0	0	0	0	0	0	0	4.22372e-05	0	0	0	0	0	0	0.000209094	0.00109474	0
ADC-6		0	0	0	0	0	0	0	0	0	0	0	0	0	0	7.02597e-05	0	0	0.000227558	0.000183999	0
ADC-7		0	0	0	0	0	0	0	0	0	0	0	0	0	0	0	0	0	0	8.98923e-05	0
ADC-74		0	0	0	0	0	0	0	0	0	0	0	0	0	0	0	0	0	7.22151e-05	7.82402e-05	0
ADC-77		0	0	0	0	0	0	0	0	0	0	0	0	0	0	0	0	0	0	0.000155579	0
ADC-79		0	0	0	0	0	0	0	0	0	0	0	0	0	0	0	0	0	5.47172e-05	2.89158e-05	0
ADC-8		9.98575e-05	0.000799595	0	0	0	0	0	0	0	0	8.55489e-05	0.000374702	0	0	0	0	0	0	0.000333519	0
ADC-80		2.58769e-05	0	0	0	5.62085e-05	0	0	0.000108179	3.338e-05	0	2.18459e-05	0	0	0	0	0	0	0.000255978	0.000747774	0
ADC-81		0	0	0	0	0	0	0	0	0	0	0	0	0	0	2.96102e-05	0	0	4.11429e-05	3.5036e-05	0
ADC-82		0	0	0	0	0	0	0	0	0	0	0	0	0	1.69767e-05	0	0	0	0	3.09532e-05	0
adeA		0.018123	0.00285796	0.000191147	5.17226e-05	0.000138562	7.19792e-05	0	0.000152431	0.000189385	0	0.000106622	0.00049716	0	4.90574e-05	0	0	0.000273977	0.00188546	0.0119958	1.08323e-05
adeB		0.0311718	0.0350155	0.0169295	0.0321616	0.0286181	0.000880359	0.000637091	0.0381867	0.0241685	0.00032428	0.00797856	0.00839677	0.0151322	0.0236098	0.0169057	0.00144808	0.00903838	0.0278287	0.0458668	0.00210312
adeC		0.0452692	0.0200494	0.000164825	0.000137322	0.000396559	3.06492e-05	0	9.9621e-05	0.000198611	0	0.0164328	0.0374252	0.00160139	0.000163962	7.36408e-05	0	0.014689	0.0022894	0.0145426	0
adeF		0.00440795	0.0164385	6.96534e-05	0.000366251	0.000119862	0.000134579	0	9.53399e-05	0.000154617	0.00017431	0.00717391	0.00538022	0.000491833	0.000130281	0.000280042	4.88275e-05	0.000409079	0.00192852	0.00675652	5.1376e-05
adeH		0.000287271	0.000485439	0	0	2.70084e-05	0	0	0	0.000115185	0	9.41048e-05	0.000303328	0	5.9768e-05	2.21498e-05	0	9.23085e-05	0.00202343	0.00859973	0
adeI		0.0332824	0.0152512	0.000316184	0	6.14151e-05	6.85186e-05	0	8.77889e-05	4.45135e-05	0	0.0167893	0.0392606	3.53929e-05	0.000194458	3.64067e-05	0	0.00242736	0.00351168	0.0134379	8.20468e-05
adeJ		0.0443647	0.0464013	0.000657111	0.000845756	0.00141185	0.000134706	0.00199079	0.000827802	0.00149124	0	0.0564762	0.123481	0.000743509	0.000439942	0.00082603	9.37525e-05	0.00720439	0.00884217	0.038538	0.00031026
adeK		0.0138424	0.00524407	8.67292e-05	2.85475e-05	0.000132865	0	0	6.38393e-05	5.14802e-05	0	0.00473067	0.0112518	0	0.000148766	4.31205e-05	0	0.000449665	0.00157541	0.00660248	0
adeL		0.000676409	0.000174111	0	7.04363e-05	2.20454e-05	4.22904e-05	0	1.06394e-05	0	0	0.000215074	0.000823383	0	1.7658e-05	6.54631e-05	0	1.14954e-05	0.00177945	0.00634388	0
adeN		0.014067	0.00247737	0	0	1.77272e-05	0.000131354	0	0	0	0	0.00360102	0.00824133	0	0	8.27787e-05	0	0.000722132	0.00139751	0.00550303	0
adeR		0.0184575	0.00207023	0.00046972	0.00141844	0.00111972	0	0	0.00203308	0.000997933	0	0.000236806	0.000995227	0.00137538	0.00103995	0.000545075	7.55721e-05	0.000739888	0.00227297	0.00657309	5.1376e-05
adeS		0.00137269	0.000129317	0	7.11514e-05	8.87885e-06	0	0	9.99367e-05	8.17072e-06	0	3.59367e-05	0.000123652	6.77521e-05	0	0	0	0.000164328	0.000766924	0.00609267	0
ADP-ribosylating_transferase_arr		0.0135929	0.00631632	0.0231399	0.0550045	0.0801981	0.00403308	0.0130841	0.044135	0.0370066	0.000223688	0.00316452	0.00256659	0.000704581	0.00285422	0.00142612	0.000921099	0.00079937	0.0037152	0.00971845	0.000104958
AER-1		0.00707453	0.00182469	0	0	0	0	0	0	0	0	0.00229169	0.00281081	0	0	0	0	0	1.87245e-05	0	0
AIM-1		0.000490637	0.0011767	0	0	0	0	0	0	0	0	0.000516981	8.83643e-05	0	0	0	0	0	0	0	0
ampC		0.00169708	0.00194975	0.0554404	0.0433867	0.0452318	0.0454106	0.0349005	0.0236355	0.0234512	0.139202	0.000491314	7.68463e-05	0.000740935	0.00952463	0.00782458	0.0632195	0.000179974	0.0105756	0.0184238	0.0514693
amrB		0.00321985	0.00595628	0.00308722	0.000796444	0.000326952	1.36906e-05	0.00010537	0.000699793	0.000588228	4.90376e-05	0.00287798	0.00484213	0.0106527	0.000279847	0.000319262	0	0.0110527	0.000486776	0.00425789	0
ant(2'')-I		0.0860515	0.0225417	0.0033809	0.0156058	0.00962922	0.419974	0.0289534	0.0187678	0.0370532	0.000184349	0.00104453	0.00042114	0.00020015	0.0015599	0.00508491	0.000766473	2.46329e-05	0.000309321	0.0012961	0.000361079
ant(3'')-Ih-aac(6')-IId		0.00203355	0.0060425	0.0285069	0.0389388	0.0482829	0.000430942	0.0111715	0.0230708	0.0346537	5.74142e-05	0.00137704	0.00154121	0	0.00422259	0.00158986	1.45023e-05	0.000636655	0.00487498	0.0114157	0.000130076
ANT(3'')-IIa		3.78277e-05	4.71957e-05	0	0	2.02299e-05	0	0	6.74296e-05	7.11106e-05	0	0.00041953	0.000306733	0	8.22201e-05	2.90687e-05	0	3.99367e-05	0.00180115	0.00371966	0
ANT(3'')-IIb		0.000150735	0.000131865	0	0	0	0	0	0	0	0	0.000178321	0.000603159	0	0	0	0	0	0	7.2073e-05	0
ANT(3'')-IIc		0.00478323	0.00357902	0	0	0	0	0	0	0	0	0.00320393	0.0139948	0	0	0	0	0.000229509	6.15491e-05	0.000504884	0
ant(9)-I		0.000245724	0.0004999	0	0	0	0	0	0	0	0	0.000133563	0.000263277	2.44466e-05	0	0	0	0.000682165	0	0	0
antibiotic_resistance_rRNA_adenine_methyltransferase		0	3.01349e-05	0	0	0	0	0	0	0	0	9.13135e-05	6.86201e-05	0	2.64445e-05	0	0	0	0	0	0
aph(2'')-Ie		9.71653e-05	0.000253494	0	0	0	0	0	0	0	0	0	0	0	0	0	0	0	0	0	0
APH(2'')-If		0.000467178	3.75707e-05	0	0	0	0	0	0	0	0	6.61205e-05	4.50969e-05	0	0	0	0	2.85565e-05	0	0	0
aph(2'')-II		0	0.000496171	0	0	0	0	0	0	0	0	0.000178262	0	0	0	0	0	0	0	0	0
aph(2'')-III		0	4.42844e-05	0	0	0	0	0	0	0	0	0	0	0	0	0	0	0	0	0	0
aph(2'')-IV		0	0.0105951	0	0	0	0	0	0	0	0	0	0	0	0	0	0	0	0	0	0
aph(3')-I		0.0100644	0.00917475	0.00450758	0.0216843	0.0210961	0.0249928	0.0141322	0.0226451	0.0509615	0.227279	0.00749953	0.0153549	0.000812065	0.0211281	0.00341594	0.00349509	0.00210012	0.019084	0.0182094	0.00269135
aph(3'')-I		0.02547	0.0289723	0.019621	0.0542379	0.0536669	0.00622228	0.100988	0.0430887	0.0632348	0.147832	0.00659931	0.00371446	0.00910892	0.0397024	0.04841	0.00239122	0.0145789	0.0201031	0.0258675	0.00183057
APH(3')-IIa		0.000488035	0.00210689	0	0	0	0	0	0.0113734	0.00703353	0	5.22802e-05	0	0	1.04771e-05	0	0	1.30196e-05	0	0	0
aph(3')-IIb		0.000185597	0.000195902	0.000530355	7.63654e-05	0.000388036	0	0	0	0	0	0	3.11607e-05	0.00543396	0	2.96102e-05	0.000121621	0.00570599	0	0.000602717	0
aph(3''')-III		0.00138902	0.00352646	0	0	0	5.39844e-05	0	0	0	0	0.000765061	0.000804757	5.70712e-05	0	0	0	0.000851526	0	0	0
APH(3')-IX		0	0	0	0	0	0	0	0	0	0	5.1232e-05	3.66297e-05	0	0	0	0	0	1.83273e-05	7.12436e-05	0
APH(3')-VI		0.00711745	0.00109532	0.000534349	3.5396e-05	0.000136983	5.50265e-05	0	0	0	0	0	7.83899e-05	8.62344e-05	0	0	0	2.25807e-05	0	0	0
APH(3')-VIII		3.82659e-05	0	0	0	0	0	0	0	0	0	0	0	0	0	0	0	0.00325362	9.33546e-05	0.000278759	0
aph(4)-I		0	5.42428e-05	0	3.40214e-05	0	0.000250766	0	0.0119708	0.0235408	0	0	0	1.37335e-05	0.000201459	0.000917052	0.0015639	0	4.39855e-05	0	0.000466195
aph(6)-I		0.024161	0.0367015	0.0251385	0.0707275	0.0690333	0.00603699	0.14103	0.0653924	0.0848746	0.196973	0.00750743	0.00548998	0.00856477	0.0551981	0.0579392	0.00335249	0.0165682	0.028622	0.0330889	0.00283354
AQU-1		0	0	0	0.000149056	6.55547e-05	0	0	0.000116656	9.64113e-05	0.00018385	0	0	0	2.4072e-05	2.42841e-05	6.28815e-05	0	4.44707e-05	0	8.40205e-05
arlS		0	0.000190052	0	0	0	0	0	0	0	0	3.83376e-05	0	0	0	0	0	0	0	0	0
ArmR		0	7.46888e-06	0	0	0	0.000268903	0	0	0	0	0	0	0.000208709	0	6.66631e-05	0	6.13145e-05	0	0.000160999	1.90138e-05
arnA		0.00026948	0.000868099	0.000324154	0.0111086	0.00961881	0.00260495	0.00317397	0.00979428	0.00450599	0.00885028	0.000412766	0.000595054	0.00667128	0.00115029	0.000409367	0.0126077	0.0242271	0.00172541	0.0300291	0.00963033
arnA		0.00498546	0.0156121	0.250277	0.245616	0.188821	0.102937	0.246933	0.17269	0.18913	0.176141	0.00767749	0.0046003	0.0886742	0.171309	0.184643	0.184792	0.0242	0.141436	0.142795	0.166842
arr-5		6.60724e-05	5.63412e-05	0.000207146	0.000409035	0.000584058	0	0.000171699	0.000192655	0.000172447	0	0	0	0	0	7.96316e-05	8.54481e-05	0	6.09685e-05	4.21466e-05	0
arr-8		6.60724e-05	0	0	0.000114545	4.58258e-05	0	0	0	2.09429e-05	0	0	0	0	0	5.40033e-05	0	0	0	0	0
AxyX		2.53475e-05	0	0	0	0	0	0	0	0	0	0	6.57492e-05	0	0	0	0	0	0	0.000441835	0
AxyY		0.00121396	0.00303631	0.000611809	0.000213923	4.57525e-05	6.81908e-05	0.000202225	0.000189125	3.27865e-05	0	0.00150912	0.00177169	0.000954772	3.05581e-05	5.40033e-05	0	0.00124929	7.97537e-05	0.00146949	0
bacA		0.114503	0.0926445	0.159789	0.165125	0.136409	0.190042	0.163701	0.143629	0.147713	0.151088	0.0541229	0.0574925	0.180127	0.166675	0.186152	0.0938997	0.108817	0.145082	0.15232	0.0810505
bacterial_regulatory_protein_LuxR		0.00145748	0.000540057	0.0305716	0.026984	0.0416962	0.00104793	0.0373088	0.0210033	0.0338833	0	0.0012416	0.000983094	0.0413642	0.0581462	0.0964239	0.000442781	7.27067e-05	0.0493923	0.0515115	0.00260636
baeR		0.00516191	0.00762542	0.101968	0.0858562	0.0767955	0.106533	0.102775	0.0621481	0.0759867	0.0286572	0.00331381	0.00168745	0.0466128	0.0728292	0.102642	0.0328325	0.000164128	0.0647892	0.0593882	0.0318142
baeS		0.00358658	0.00842552	0.16317	0.130075	0.0954353	0.0452886	0.163467	0.0809481	0.108552	0.00979912	0.00414887	0.00212854	0.0804108	0.134713	0.186434	0.0241034	0.000142319	0.0877842	0.104277	0.0222824
basS		0	0	0.000138563	0	0.000192152	2.98781e-05	2.60991e-05	3.58216e-05	5.18395e-05	0	0	0	0.0022515	9.46722e-06	0.000153749	0.00017605	0.000702875	0	0.00113335	9.69537e-05
bcr-1		0	0	0.000136547	0	7.72061e-05	0	0	0	2.48864e-05	0	0	0	0.00225493	0	0	6.74388e-05	0.000787271	0	0.000749693	8.55118e-05
bcrA		0.000609776	0.00108982	0	0	0	0	0	0	0	0	0.00123914	0.000519758	0	0	0	0	7.77521e-05	0	0	0
BEL-2		3.50207e-05	0	0	0	0	0	0	0	0	0	0	0.000116692	0	0	0	0	0	0	0	0
bicyclomycin-multidrug_efflux_protein_bcr		0.00527636	0.0107898	0.17014	0.152492	0.134428	0.108389	0.175648	0.105053	0.122588	0.00924106	0.00543324	0.00258746	0.069131	0.122124	0.169543	0.0141405	5.32488e-05	0.110464	0.100587	0.0214631
bifunctional_aminoglycoside_N-acetyltransferase_and_aminoglycoside_phosphotransferase		0.00789172	0.00269152	0	1.32484e-05	1.90004e-05	0	0	0	0	0	0.000269885	0.000783747	0	0	0	0	0.0015207	0	0	0
blaZ		0	5.72283e-05	0	0	0	0	0	0	0	0	0	0	0	0	0	0	0	0	0	0
bleO		0	0	0	4.90098e-05	0.000110516	0	0	0	0	0	0	0	0	0	0	0	0	0	0	0
bleomycin_resistance_protein		6.47768e-05	0.000181433	0	0.00418138	0.00651648	0	0	0	1.58515e-05	0	6.2093e-05	3.11607e-05	1.3827e-05	4.01493e-05	0	0	0.000133345	0.000230687	0	0.000122337
blt		0	0	0	0	0	0	0	0	0	0	3.79258e-05	0	0	0	0	0	0	0	0	0
bpeF		0.00326937	0.00934545	5.34802e-05	0.00021864	4.26332e-05	0	4.3647e-05	9.83417e-05	3.59572e-05	0.00017766	0.00554402	0.00449737	0.00191641	4.02964e-05	4.849e-05	0.000283131	0.00120492	0.00025899	0.00116527	0.000185932
BRP(MBL)		0.00614309	0.00102746	0.0214308	0.00890425	0.00928759	0	0.0197605	0.00141311	0.00533315	6.08066e-05	0	0	0.0330387	0	0.000192853	0	9.75425e-05	0.000414632	0.00290651	0
Brucella_suis_mprF		0.000213984	0.00141816	0	0	0	4.85859e-05	0	0	9.40418e-06	0.000259452	0.000193437	0.00070567	0	0	0	1.44604e-05	1.83152e-05	0	0.000106886	0
Burkholderia_pseudomallei_Omp38		0	0	0	0	0	0	0	0	0	0	0	0.000211983	0	0	0	0	0	0	0	0
BUT-1		2.49644e-05	0	0	3.54856e-05	0	0	0	0	0	0	0	1.82776e-05	0	0	0	0	0	0	0	0
cAMP-regulatory_protein		0.0258874	0.0291308	0.135308	0.145044	0.140296	0.287429	0.156794	0.12971	0.141407	0.182519	0.0121774	0.0067087	0.0769138	0.13945	0.145293	0.182019	0.0158221	0.133628	0.102223	0.186415
CARB-3		0.000489023	3.48548e-05	0.000369632	7.90031e-05	3.87866e-05	0	0	0	3.17544e-05	0	0.000267528	0.000109337	0	2.91801e-05	0	0.000962533	0	6.717e-05	0	0.000298924
CARB-4		0	0	0	0	0	0	0	0	0	0	3.65665e-05	0	0	7.32831e-05	0	3.70415e-05	0	0	0	0
CARB-6		0	0	0	0	0	0	0	0	0	0	0	0	0	0	0	6.86098e-05	0	0	0	0
CARB-8		0	3.16746e-05	0	0	0	0	0	0	0	0	0.000750216	0.00149242	0	0	0	0	0	0	0	0
carO		0.0126548	0.00304396	0	0	0.000120374	0	0	4.71623e-05	0	0	0.00434387	0.0105057	0	2.39671e-05	7.1323e-05	0	0.000396595	0.00158108	0.00724145	4.4954e-05
cat_chloramphenicol_acetyltransferase		0.00593161	0.00560105	0.010303	0.00498836	0.0093587	0.0268173	0.000801039	0.0049685	0.00410519	0.00397324	0.00122018	0.000618298	0.00143904	0.0127767	0.0060922	0.00268322	0.000815147	0.00540827	0.00224837	0.00226806
catA		0.00013959	0.00107591	0.00025123	0.00532986	0.00236647	0.100022	0.0160618	0.0127088	0.0222804	0.0387932	9.95322e-06	3.99907e-05	0	0.00215746	0.000781406	0.052036	0.000293173	0.00486853	0.0135763	0.062287
catB		0.0133561	0.00675753	0.00150704	0.0319562	0.04669	0.601836	0.0235661	0.0508114	0.0559795	0.133444	0.000418331	0.000585009	0.00490397	0.00501814	0.0158107	0.00534709	0.00087076	0.00549718	0.0152887	0.00210314
catB10		0.000188778	5.54376e-05	0	0.000107449	0.000157519	0.00346117	3.29602e-05	0.000128754	3.28402e-05	4.76707e-05	0	2.34316e-05	0	2.14443e-05	9.66224e-05	0	0	2.46858e-05	2.3845e-05	0
catD		4.78785e-05	8.4084e-05	0	0	0	6.88496e-05	0	0	0	0	3.56755e-05	2.66726e-05	0	0	0	0	0	0	0	5.59428e-05
catQ		0.000452551	0.000305925	0	0	0	0	0	0	0	0	0.000506117	0.000934769	5.1738e-05	0	0	0	0	0	0	0
catS		6.04321e-05	1.89081e-05	0	0	0	0	0	0	0	0	6.84053e-05	0	0	0	0	0	0	0	0	0
CAZ-7		0	3.17906e-05	0	8.45907e-05	0.000276568	0.000249159	8.00868e-05	0	0	0	0	0	0	0	0	0	0	1.152e-05	0	0
ceoB		0.00479095	0.0171024	0.000245451	0	3.73813e-05	2.77544e-05	0	0	2.73959e-05	0.000215221	0.00653059	0.00649808	0.00142619	0.000119337	0.00010716	0.00013204	0.000750307	0.0001887	0.00115232	0
cephalosporinase_DHA-2		0	0	0	5.24974e-05	0	3.76039e-05	0	0	0	3.98877e-05	0	0	0	0	0	3.94721e-05	0	0	0	4.48182e-05
CFE-1		0	0	0	3.40214e-05	9.75163e-06	0	0.00592973	0.000267479	0.000133337	0	0	0	0	0.000206874	0	0	0	6.14011e-05	5.75492e-05	0
CFE-2		0	0	0	0	0	0	0	0	0	0	0	0	0	9.20611e-05	0	0	0	0	0	0
cfrC		0.00175745	0.000979442	0	0	0	0	0	0	0	0	0.000115698	0.000746445	0	0	0	0	0	0	0	0
CfxA2		0.00240825	0.00272311	0	0	0	0	0	0	0	0	0.00225502	0.00418124	0	0	0	0	0	0	0	0
CfxA3		0.00018525	0.000370694	0	0	0	0	0	0	0	0	0.000233299	0.000529649	0	0	0	0	0	0	0	0
CfxA6		0.00104798	0.000907032	0	0	0	0	0	0	0	0	0.00269967	0.00134385	0	0	0	0	0	0	0	0
chloramphenicol_and_florfenicol_exporter		0	0	0	0	0	0	0	0	0	0	0	0	0	0	0	0	2.46329e-05	0	0	0
chloramphenicol_and_florfenicol_resistance		0.00193031	0.000798715	0	0	0	0	0	0	0	0	0.000117876	0.000615146	0	0	0	0	0	0	0	0
chloramphenicol_exporter		0.0102721	0.00316293	0.000939089	0.00184691	0.00131734	0.000138259	0.00351282	0.00349493	0.00621649	0	0.00295979	0.00282739	5.60219e-05	0.00295549	0.000774431	0.00124399	0.000100091	0.00248883	0.00447549	0.000307143
class_A		0.00771848	0.00373865	0.00107114	0.000821243	0.00110464	9.81339e-05	0.000621044	0.0036413	0.00661181	0	0.00687389	0.00550806	0	0.00136197	0.00146069	9.20724e-05	4.7295e-05	0.000212369	0.000814358	0.0003612
class_B		0.00105352	0.000876994	0.000179401	0.0192427	0.0170426	0.000224439	0.00284198	0.0169819	0.00789412	9.96991e-05	0.000525332	7.78268e-05	0	0.00545696	0.00252399	0.00274759	6.05458e-05	0.00415913	0.00124419	0.00223099
class_C		0.00526921	0.00646339	0.119025	0.0914774	0.0829027	0.0298393	0.0916403	0.0690293	0.0518816	0.00177528	0.00529225	0.00347209	0.0882098	0.129848	0.196185	0.0187504	0.000819404	0.0931688	0.106799	0.0125158
clbA		2.83979e-05	0	0	0	0	0	0	0	0	0	0	3.05248e-05	0	0	0	0	0	0	0	0
Clostridium_perfringens_mprF		0.000104508	2.90655e-05	0	0	0	0	0	0	0	0	0	0.000101226	0	0	0	0	0	0	0	0
cmeB		0.000628958	0.00179137	5.817e-05	0.00246291	0.00268837	0	0.000781885	0.0027372	0.00137457	0	0.000744208	0.00126572	0.00133207	0.000736689	0.000480116	0.000403319	0.000536205	0.000855006	0.000290833	0.000184892
cmlA		0.00399006	0.00403753	0.00297794	0.00711607	0.00691515	0.000750565	0.00107791	0.00161067	0.00270791	0.000404573	0.00152822	0.00104383	0.000126431	0.00651013	0.0130849	0.00072059	1.58512e-05	0.00614723	0.00165665	0.000874356
cmrA		2.53475e-05	5.73956e-05	0	0	0	0	0	0	0	0	0	0.000383351	0	0	0	0	0	0	0	0
CMY-1		7.7834e-05	0.000565872	0.000138179	0.00014959	0.000154804	0	0	0.000454365	0.000527503	0	3.47008e-05	0	0	0.000551657	0.000176923	0	0	0.00046806	3.53243e-05	0
CMY-10		0	0.000105623	0	3.58486e-05	0	0	0	0.00010879	0.000111645	0	0	0	0	0.000325996	1.66042e-05	0	3.3665e-05	0	0.000157439	2.16274e-05
CMY-100		0	2.19717e-05	0	2.40839e-05	0	0	0.000227115	6.93475e-05	4.65731e-05	0	3.04209e-05	0	0	3.62987e-05	0	0	0	0	2.08118e-05	0
CMY-102		0	0	0	0	0	0	2.8419e-05	2.95001e-05	1.43197e-05	0	0	0	0	0	0	0	0	0	0	0
CMY-103		0	5.36463e-05	2.3576e-05	0.000202101	0.000386891	0	2.62061e-05	0.000642366	0.000712435	0	1.59656e-05	0	0	0.000314058	4.88823e-05	0	0	0.000264048	0.00018474	0
CMY-104		0	4.60415e-05	0.000250613	2.85475e-05	0.00030865	0	0.000418927	0	0.000194361	0	0	0	0	0.000129799	0	0	0	0	0	0
CMY-105		0	0	0.000164314	0.000295034	6.65449e-05	0	0.000143855	6.58843e-05	0.00015084	0	0	0	0	2.75712e-05	0	0	0	0	0	0
CMY-108		0	0	0	6.26316e-05	0	0	4.65039e-05	0	0	0	0	0	0	0	0	0	0	4.01861e-05	0	0
CMY-110		0	3.96476e-05	1.98897e-05	0.00015705	0.000184219	0	0.000172706	0.000165908	0.000507234	0	0	0	5.92831e-05	0	0	0	0	0.000111307	0.000108113	0
CMY-111		2.60127e-05	0	0.000928114	0.00030061	0.000826491	7.4813e-05	0.000434085	2.97386e-05	6.30201e-05	0	0	0	7.25916e-05	7.38715e-05	0.000231553	0	0	3.0392e-05	0.000127536	0
CMY-112		0	0	0.000120547	0.000412331	0.000196152	0	1.10057e-05	0.000732624	0.000349944	0	0	0	0	0.000463042	0	0	0	4.19528e-05	3.64871e-05	0
CMY-113		2.60127e-05	0.000120442	0.00526149	0.0029846	0.00314577	0	0.00729892	0.00144555	0.00349008	0	2.07781e-05	0	0	0.000326714	7.27259e-05	0	0	0.000201677	0.000191221	5.12714e-05
CMY-114		0	0	0.00011978	0.000206266	9.51512e-05	0	0.000348468	6.36581e-05	0.000117345	0	0	0	0	0	0	0	0	0	9.02736e-05	0
CMY-115		5.20255e-05	3.16746e-05	0.000128708	0.000961008	0.000852962	3.74065e-05	0.000315418	0.000808712	0.000330992	0	0	0	0.000125841	0.000329179	0	0	0	0.000143449	4.07919e-05	0
CMY-116		7.80382e-05	9.40529e-05	5.07712e-05	0.00164126	0.00144289	0	0	0.000612189	0.000567995	0	2.17992e-05	0	0	0.000581584	0	0	0	0.000453993	4.21466e-05	0
CMY-117		5.20255e-05	2.81781e-05	0	0.000871891	0.000516198	0	3.27073e-05	0.000329131	0.000320183	0	0	0	0	0.000171377	0	0	0	1.19881e-05	7.57808e-05	0
CMY-118		2.60127e-05	0.000102012	9.16954e-05	0.000156419	7.11668e-05	0	0.000274737	0.000584657	0.000935662	0	0	0	0	5.5281e-05	0	0	0	8.68561e-05	0.000240576	0
CMY-119		0	2.95199e-05	0.000338366	0.000680909	0.00047028	3.74065e-05	0.000181583	0.000460422	0.00122268	0	0	0	0	0.000118415	3.19963e-05	0	0	0.000122377	0.000188795	0
CMY-19		0	0	0	0	0	0	0	0	8.41683e-06	0	0	1.76659e-05	0	3.73185e-05	2.84228e-05	0	0	0	0.000100193	0
CMY-2		0.000125517	6.84467e-05	0.0169396	0.0071895	0.012114	0.00374747	0.00538193	0.00140482	0.00235326	0	4.70516e-05	0	0.0021582	0.00137329	0.00453851	0	0	0.000503234	0.00549656	0
CMY-21		0	0	0	0	0	0	3.18124e-05	0	0	0	0	0	0	0	0	0	0	0	0	0
CMY-22		2.60127e-05	0	4.30328e-05	3.65974e-05	0	0	1.22731e-05	0	0	0	0	0	1.36545e-05	0	0.000155082	0	0	0	0	0
CMY-23		2.60127e-05	3.49995e-05	0.0102483	0.00594633	0.00748004	0.00321696	0.00514867	0.00151934	0.003725	0	0.000112033	8.4743e-06	0.00114164	0.000940172	0.00345565	0	4.0997e-05	0.000401162	0.00557992	0
CMY-25		0	0	0	0	4.68965e-05	3.74065e-05	1.21796e-05	0	2.48232e-05	0	0	0	0	0	0	0	0	0	0	0
CMY-26		2.60127e-05	0	0.000110776	0.000240919	0.000782502	0	0.0139496	0.000441204	0.000888622	0	0	0	0	1.04971e-05	5.75669e-05	0	0	0.000218749	0	0
CMY-30		0	0	0	0	0	0	3.81748e-05	2.45179e-05	3.338e-05	0	0	0	0	0	0	0	0	0	0	0
CMY-31		2.60127e-05	0	0.000850715	0.000252944	0.000616679	0.000598504	0.00023896	3.52493e-05	0.00018054	0	0	0	0.000103854	5.04804e-05	0.000116369	0	0	0	0.000467254	0
CMY-32		0	0	0	0	0	0	0	0	0	0	0	0	0	0	8.19455e-05	0	0	0	0	0
CMY-33		0	0	0	0	0	0	0	7.3809e-05	0	0	0	0	0	0	0	0	0	0	0	0
CMY-37		0	0	4.28735e-05	8.11067e-05	7.49275e-05	0	0.000231866	6.69756e-05	9.83453e-05	0	0	0	0	2.82075e-05	9.2577e-05	0	0	0	0	0
CMY-39		0	7.46888e-06	6.16213e-05	0.00100276	0.000496116	0	0.000197526	8.55052e-05	0.000161036	0	0	0	4.39134e-05	3.28385e-05	0.000133153	0	0	5.71338e-05	0	0
CMY-4		0	0	0	0	0	0	0.000235353	2.71082e-05	0.000131182	0	0	0	0	0	0.000119996	0	0	0	8.42129e-05	0
CMY-40		0	0.000252255	0.00110386	0.00196514	0.00288307	0.000299252	0.00159815	0.0015201	0.00214398	0	6.8055e-05	0	8.79282e-05	0.00043619	0.000540414	0	0	0.000441218	0.00126079	0
CMY-43		0	0	0	5.04202e-05	0	0	0	3.05624e-05	0	0	0	0	0	0	0	0	0	0	0	0
CMY-46		0	0	0	0.000527408	0.000247217	0	0	0	0	0	0	0	0	0	0	0	0	0	0	0
CMY-50		0	0	0	2.12376e-05	0.00011916	0	6.03599e-05	0.0002251	2.40895e-05	0	0	0	0	5.08324e-05	0	0	0	0	2.89892e-05	1.22801e-05
CMY-51		0	0	0.000224516	0.00041345	0.000575867	3.74065e-05	0.000582546	0.00198394	0.00133236	0	0	0	0	6.0383e-05	0	0	0	0.000282049	0.000657594	0
CMY-55		0	0	0.000834147	0.000290284	0.000303804	0.000149626	0.000229918	0.000150029	6.24943e-05	0	2.07781e-05	0	0.000191976	7.12229e-05	0.000245731	0	6.44176e-05	0	0.000636355	0
CMY-56		7.80382e-05	0	0.00025427	0.000132066	0.000181321	7.4813e-05	0	2.98998e-05	0.000125023	0	0	0	7.14972e-05	6.25052e-05	0	0	0	0	0	0
CMY-58		0	0	0	0	0	0	3.18917e-05	2.01701e-05	5.94194e-05	0	0	0	0	0	0	0	0	0	9.0496e-05	0
CMY-6		0	0	0.000634789	7.57102e-05	0.000138429	0	0	0	0	0	0	0	0	0	0	0	0	0	0	0
CMY-60		0.000520255	0.000371898	0.0378046	0.0185282	0.0268647	0.0120075	0.0318496	0.00472115	0.00988622	8.22951e-05	0.000154088	9.18134e-05	0.00374194	0.00447858	0.0136317	0.000213698	3.93783e-05	0.002756	0.016289	0
CMY-61		0	0	0.000553906	0.000155602	0.000178395	0.000637584	0.00117079	0	5.97422e-05	0	0	0	0	1.06084e-05	0.000121064	0	0	5.91836e-05	0.000539092	0
CMY-62		0	0	0.000887578	0.000118038	0.000454228	0.000336658	0.000373818	0	9.76126e-05	0	0	0	3.53929e-05	8.18784e-05	0.000288854	0	0	3.86412e-05	0.000278064	0
CMY-64		0	0	0	2.85475e-05	5.23717e-05	0	0	0	0	0	0	0	0	0	0	0	0	0	4.92316e-05	0
CMY-65		0	0	2.85119e-05	0	0	0	0	0	0	0	0	0	0	0	0	0	0	0	0	0
CMY-66		0	5.83532e-05	4.14904e-05	0.000266699	3.20351e-05	0	1.97659e-05	2.74454e-05	9.3235e-06	0	4.44823e-05	0	0	0	0	0	0	5.52074e-05	0	0
CMY-68		5.20255e-05	0.000328153	0.0041023	0.00496368	0.00430793	0	0.0065488	0.00340123	0.00460004	0	6.77466e-05	0	0	0.00147134	0.000487544	0	5.17923e-05	0.000756792	0.00132325	0
CMY-69		0	0	0.00062098	0.000223123	0.000251337	0.000336658	0.000492463	0.000126609	0.000187183	0	0	0	6.77521e-05	0.00021003	0.000327019	0	0	0	0.000157148	0
CMY-70		2.60127e-05	2.23681e-05	0	4.81678e-05	0	0	0.000158156	4.43094e-05	9.05728e-05	0	2.66372e-05	0	0	8.32301e-05	0	0	0	5.37601e-05	0	0
CMY-71		0	9.25969e-05	9.28968e-05	0.000288521	0.00013423	0	9.3472e-05	7.04782e-05	0.000128602	0	0	0	0	0	2.54276e-05	0	0	0.000116406	0	0
CMY-73		0	8.36918e-06	8.85906e-05	0.000398941	0.000362842	0	0.000191545	0.000142756	0.000332363	0	0	0	0	0	0	0	0	0	2.4776e-05	0
CMY-74		0	0	0.000432774	0.000175862	0.000481106	0	0.000151468	0.00012937	0.00048526	0	0	0	0	0.00071408	0.000145425	0	0	0.000190465	0.000113485	0
CMY-75		0	0	2.53301e-05	0	3.03448e-05	0	0	0	0	0	0	0	0	0	0	0	0	0	0	0
CMY-76		2.60127e-05	0	0.000220336	0.000315712	9.441e-05	0	0.000508581	0.000359113	0.000524235	0	0	0	0	1.06084e-05	0	0	0	0.000142729	0.000134829	0
CMY-77		0	0	0	0	0.000109039	0	0	0	0	0	0	0	0	0	0	0	0	0	0	0
CMY-78		0.000624306	0.000675124	0.0173706	0.0173328	0.0184382	0.00224439	0.0260069	0.0127929	0.0245079	0.000124377	0.000335761	1.63856e-05	0.000656114	0.00515287	0.00301912	6.04815e-05	0	0.00329612	0.00724733	1.22087e-05
CMY-79		0	0	8.43549e-05	0.000181638	0.000694635	3.74065e-05	5.68381e-05	0.000255342	0.000177733	0	0	0	0	8.2771e-05	0.00018543	0	0	8.83372e-05	1.07956e-05	0
CMY-80		0	0	0	2.40839e-05	0	0	2.8419e-05	0	0	0	0	0	0	0	0	0	0	9.75486e-05	0	0
CMY-81		0	0	0	1.20627e-05	0	0	0	0	0	0	0	0	0	0	0	0	0	0	0	0
CMY-82		0.000208102	0.00011172	0.00138183	0.000412754	0.000281641	0	0.000261883	0.000267984	0.000445535	0	6.22076e-05	0	0	0.000787126	2.42841e-05	0	0	0.000448636	3.99361e-05	4.32084e-05
CMY-83		2.60127e-05	0	0.000254874	0.000308526	0.000168695	0	0.000771475	0	0.000106617	0	0	0	0	0.000350602	1.83804e-05	0	0	0	6.74753e-05	0
CMY-84		0	0	7.85648e-05	0.00028215	0.00016394	0	1.93766e-05	0.000134435	7.3088e-05	0	0.000126262	0	0	0.000364758	0	0	0	0.000238464	0.000149555	0
CMY-85		0	2.01365e-05	0.000240919	0.000440185	0.000187595	0	0.000322516	0.000414374	0.000792433	0	2.07781e-05	0	0	0.000266852	1.09361e-05	0	0	0.000115142	4.10854e-05	0
CMY-86		0	0	0.000105418	0	4.86678e-05	0	0	0	3.60899e-05	0	0	0	0	0	0	0	0	8.3241e-05	0	0
CMY-9		0	0.000160571	0.00011389	0.000191881	0	0	0	2.7175e-05	4.65731e-05	0	9.78144e-06	0	0	0.00015057	4.60408e-05	0	0	0	0	0.000184826
CMY-93		0.000156076	0	0.00122528	0.00111125	0.000535314	0	0.00910118	0.00078067	0.0015062	0	0.000208048	0	0	0.00201328	6.95174e-05	0	0	0.00173349	0.00020775	0
CMY-98		0	0	0.000205872	0	0	0	0	5.53729e-05	0.000148322	8.28937e-05	3.47008e-05	0	0	0.000147818	4.88823e-05	0	0	0.000102764	0	0
CMY-99		0	0	0	0	0	0	4.34985e-05	0	0	0	0	0	0	0	0	0	0	2.71211e-05	0	0
cob(I)alamin_adenolsyltransferase		0.00450034	0.00529163	0.0843506	0.0726635	0.0593609	0.107543	0.0798126	0.0482747	0.0596025	0.0268207	0.00279225	0.00134233	0.0394186	0.0655987	0.0887715	0.0278107	3.03108e-05	0.0545536	0.0564695	0.0270073
CPS-1		3.41754e-05	3.92614e-05	0	0	0	0	0	0	0	0	0	0	0	0	0	0	0	0	0	0
cpxA		0.00637591	0.012569	0.228037	0.191955	0.144244	0.133038	0.225501	0.130075	0.155972	0.140819	0.00704186	0.00370617	0.102688	0.196737	0.254459	0.178576	6.9038e-05	0.146715	0.124829	0.156208
CrpP		0	0	0	0	4.49477e-05	0	0	0	0	0	0	0	0.000117442	0	0	5.58524e-05	0.000188036	0	0.000360442	0
CTX-M		0.000272463	0.00109362	0.000434618	0.0362935	0.0522022	0.00646477	0.00677685	0.0191054	0.0514124	0.157857	0.000438096	8.96643e-05	0.00394506	0.0134027	0.109807	0.000491837	0	0.00489758	0.059075	0
CTX-M-1		0	0	0	0	0	0	0	0	0	8.13568e-05	0	0	0	2.78504e-05	2.76602e-05	0	0	0	0.000477003	0
CTX-M-10		0	3.01349e-05	0	0.000645978	0.000369453	4.89755e-05	6.08979e-05	9.37445e-05	0.000347017	0.00202654	0	0	0.000151958	0.000371509	0.000547557	0	0	0	0.000200538	0
CTX-M-101		0	0	0	0	0	0	0	0	0	0	0	0	0	3.28385e-05	5.45225e-05	0	0	0	4.21466e-05	0
CTX-M-103		0	0	0	0	0	0	0	2.26087e-05	6.53973e-05	0	0	0	0	0	9.16419e-05	0	0	0	0	0
CTX-M-105		0	0.000229045	0	2.7484e-05	4.03807e-05	0	0	0.00940481	0.0238577	0	0	0	0	0.00137403	0.00349169	0	0	0.000354516	0.00113814	0
CTX-M-107		0	0	0	0.000130823	6.62604e-05	0	0	0.000326152	0.000353516	0.00175974	0	0	3.05977e-05	0.000318255	0.00152815	0	0	0	0.000525826	0
CTX-M-108		0	0	0	0	0	0	0	0	0	1.17741e-05	0	0	0	0	0	0	0	0	0	0
CTX-M-109		0	0	0	5.72115e-05	3.42765e-05	4.94857e-05	0	5.54424e-05	0	0	0	0	0	0	3.85738e-05	0	0	0	1.09299e-05	0
CTX-M-110		0	0	0	0	0	0	0	5.25383e-05	9.44756e-05	0	0	0	0	0	4.28823e-05	0	0	0	0	0
CTX-M-111		0	0	0	0	0	0	0	0	4.98998e-05	0	0	0	0	0	0	0	0	0	0	0
CTX-M-112		0	7.92108e-05	0	0	2.39379e-05	0	8.73377e-05	0.00256125	0.00524719	0	0	0	0	0.000251829	0.000830453	0	0	0.000180201	0.000983174	0
CTX-M-113		0	0	0	0	0	0	0	4.43124e-05	8.2295e-05	0	0	0	0	0	0	0	0	0	0	0
CTX-M-114		0	0	0	0	0	0	0	9.49487e-06	0	0	0	0	0	0	2.30971e-05	0	0	1.152e-05	0	0
CTX-M-12		0	0	0	0	0	0	0	0	0	1.28224e-05	0	0	0	0	0	0	0	0	0	0
CTX-M-122		0	8.46716e-06	0	0	0	0	0	3.52493e-05	8.01142e-05	0	0	0	0	0	0	0	0	0	0	0
CTX-M-129		0	0.000216768	0	0	0	0	0	0.00305835	0.00765009	0	0	0	0	0.000385167	0.00130094	0	0	8.78695e-05	0.000369085	0
CTX-M-132		6.81159e-05	4.79157e-05	4.04749e-05	0.000340694	0.000545846	0.000195902	0.000286979	0.00249339	0.00664786	0.00217008	3.31235e-05	0	0.000121442	0.000315933	0.00264903	0	0	6.19315e-05	0.0011554	0
CTX-M-134		0	0	0	0	2.24776e-05	0	0	0	0.000127343	0	0	0	0	0	5.0017e-05	0	0	0	0	0
CTX-M-136		0	0	0	0.000260645	0.000157261	0	0	0	0	0	0	0	0	0	0.000259356	0	0	0.000153316	0.00735055	0
CTX-M-137		0	0	0	0	2.10556e-05	0	0	0.000955135	0.00167011	0	0	0	0	0.000165151	0.000309909	0	0	3.61075e-05	0.000290199	0
CTX-M-14		0	4.09229e-05	0	4.90098e-05	3.7792e-05	0	0.000141701	0.00299117	0.00755126	0	8.77973e-06	0	0	0.000687584	0.000971139	0	0	0.000269465	0.00125529	0
CTX-M-141		0	0	0	0	0	4.89755e-05	0	0	0	4.75052e-05	0.000103502	0	0	0	0	0	0	0	0	0
CTX-M-147		0	0	0	0	0	0	0	2.47378e-05	4.21567e-05	0	0	0	0	0	0	0	0	0	0	0
CTX-M-15		0	0	0	0.000153193	7.33528e-05	0	0	0.000136713	0.000253176	0.000408244	0	0	0	0	0.00059252	0	0	0	8.60963e-05	0
CTX-M-155		0	2.62137e-05	0	0.000289475	0.000132914	4.89755e-05	1.22967e-05	0.000189358	0.000636604	0.00177228	0	0	0	2.09541e-05	0.00151558	0	0	0	0.000889724	0
CTX-M-156		0	0	0	0.00035585	4.82113e-05	0	4.88113e-05	0.000187606	0.000393749	0.000892478	0	0	0	9.46722e-06	0.000897795	0	0	0	0.000173212	0
CTX-M-158		0	0	0	0	0	0	0	0	0	0	0	0	0	0	0	0	0	0	2.89158e-05	0
CTX-M-16		0	0	0	0	0	0	0	6.78739e-05	5.41163e-05	0	0	0	0	0	5.40033e-05	0	0	0	2.77227e-05	0
CTX-M-160		0	3.5863e-05	0	0	0	0	0	0	0	0	0	0	0	0	0	0	0	0	0	0
CTX-M-17		0	0	0	0	0	0	0	5.67542e-05	5.60778e-05	0	0	0	0	0	0	0	0	0	0	0
CTX-M-19		0	0	0	0	0	0	0	6.9255e-05	9.3235e-06	0	0	0	0	0	0	0	0	0	0	0
CTX-M-20		0	0	0	0	5.943e-05	0	0	0	2.46356e-05	0	0	0	0	4.04445e-05	0	0	0	0	0	0
CTX-M-24		0	0	0	0	0	0	0	0.00128492	0.00248214	0	0	0	0	0	8.88197e-05	0	0	8.66582e-05	0.0012292	0
CTX-M-25		0	0	0	0	0	0	0	0	0	0	0	0	0	0	4.18476e-05	0	0	0	0	0
CTX-M-26		0	0	0	7.9641e-05	0	0	0	0	0	0	0	5.41758e-05	0	0	0	0	0	0	0	0
CTX-M-29		0	0.00023917	0.000108965	0.00607861	0.00499015	0.00137131	0.0017561	0.00420649	0.0106015	0.0366908	0	0	0.00114054	0.0037748	0.0286335	0	0	0.000820801	0.0140013	0
CTX-M-32		0	0	0	7.91911e-05	0	0	0	0	0	0.0001056	0	0	0	0	3.98775e-05	0	0	0	4.98824e-05	0
CTX-M-36		0	0	0	0.000189567	8.15498e-05	0	0	0	5.79969e-05	0	0	0	0	0	5.81868e-05	0	0	0	0.00110975	0
CTX-M-37		0	0	0	0	0	0	0	0	0	0	0	0	0	3.57173e-05	0	0	0	3.19156e-05	0	0
CTX-M-38		0	0	0	0	0	0	0	0.000180114	0.000359528	0	0	0	0	1.66681e-05	0.000156591	0	0	0	3.07863e-05	0
CTX-M-40		0	0	0	9.28899e-05	0	0	0	0	0	0	0	0	0	0	0	0	0	0	0	0
CTX-M-53		0	0	0	0	0	0	0	0	0	5.58428e-05	0	0	0	0	0	0	0	0	0	0
CTX-M-54		0	0	0	0	3.68472e-05	0	0	0	1.50931e-05	1.32701e-05	0	0	0	0	0	0	0	0	0	0
CTX-M-55		0	0	0	5.17226e-05	0	0	0	0	0	0	0	0	0	6.46888e-05	0	0	0	0	0	0
CTX-M-58		0	0	0	0	0	0	0	0	0	0	0	0	0	0	0	0	0	0	0.000162288	0
CTX-M-59		0	0	0	0	0	0	0	0	4.00834e-05	0	0	0	0	0	0	0	0	0	0	0
CTX-M-61		0	0	0	0	0	0	0	0	2.50137e-05	0	0	0	0	0	0	0	0	0	0.000270234	0
CTX-M-62		0	0	0	0	0	0	0	0	0	2.82092e-05	0	0	0	0	2.47074e-05	0	0	0	0	0
CTX-M-65		0	4.36123e-05	0	0	0	0	0	4.06516e-05	0.00013016	0	0	0	0	0	5.69884e-05	0	0	1.152e-05	0.000270818	0
CTX-M-68		0	0	0	0	3.86413e-05	0	0	0	1.43197e-05	0.000242334	0	0	0	0	1.71829e-05	0	0	0	3.88494e-05	0
CTX-M-7		0	0	0	0	7.06998e-05	0	0	0.000114691	1.91022e-05	0	0	0	0	0	0	0	0	6.1091e-05	0	0
CTX-M-82		0	0	0	0	0	0	0	0	0	0	0	0	0	4.8893e-05	0	0	0	0	0	0
CTX-M-83		0	0	0	0	0	0	0	0	3.60899e-05	0	0	0	0	0	5.69884e-05	0	0	0	0	0
CTX-M-84		3.40579e-05	0.000316377	0	1.32484e-05	0.000203022	0	5.7093e-05	0.0117805	0.030688	0	5.62696e-05	0	0	0.00166434	0.00434098	0	0	0.000730099	0.00530732	0
CTX-M-85		0	0	0	0	0	0	0	0	0	0	0	0	0	3.51467e-05	0	0	0	0	0	0
CTX-M-86		0	0	0	0	0	0	0	0.000342163	0.000271784	0	0	0	0	0	0	0	0	0	0	0
CTX-M-89		0	0	0	9.68846e-05	0	0	0	0	0	0	0	0	0	0	0	0	0	0	0	0
CTX-M-90		0	0.00109595	0	0.000653819	0.000689489	0	0.000881429	0.038962	0.0904241	0.000125292	9.95322e-06	0	0	0.00449916	0.0139422	0	0	0.00222045	0.0140577	0
CTX-M-91		0	0	0	0	0.000136447	0	5.68381e-05	0	0	0	0	0	0	0	0	0	0	0	0	0
CTX-M-94		0	0	0	2.12376e-05	0	0	0	0	0	0	0	0	0	0	0	0	0	5.70138e-05	0	0
dfrA1		0.000378759	0.00203131	0.00101382	0.00521713	0.00854704	0.0102271	0.00580892	0.0321855	0.0366328	0.00124367	0.000280566	8.83339e-05	0.00198679	0.00427479	0.00503102	0.00803315	0	0.00640908	0.00172571	0.00300088
dfrA10		0	0.000190721	5.04369e-05	0.000313428	1.77272e-05	0	0.00641865	0.0132771	0.0324921	0	0	0	0.00072513	0	0	1.43501e-05	0	0	0	0
dfrA12		0.00287909	0.00257714	0.056576	0.0511954	0.0537789	0.028331	0.0243667	0.0181308	0.0367373	0	0.000167977	3.05248e-05	0.115147	0.00618212	0.00436144	0.000188607	0	0.00273465	0.00142324	0.000313228
dfrA13		0	4.9033e-05	0.00115996	0.000572525	0.00091956	0.00051825	0.000422083	0.000267062	0.00057062	0	0	0	0.000947068	0.000118058	0	0	0	0.000118628	0	0
dfrA14		0.00469543	0.00174492	0.0107069	0.0359005	0.0422094	0.0047754	0.0883343	0.0130442	0.0185512	1.17741e-05	0.000818308	0.000178663	0	0.00600604	0.00828222	0.000244429	0	0.0071703	0.013332	8.69348e-05
dfrA15		0.000378759	0.000138825	0.00112448	0.001084	0.000962839	0.00508347	0.000464872	0.000417903	0.000541201	0.000187997	8.74305e-05	8.7554e-06	0	0.00202261	0.000833421	0.00156819	0	0.000455753	0.000268677	0.000512272
dfrA16		6.31265e-05	0.000172283	0.000222817	0.000536171	0.000422838	0.000544658	0.000570191	0.0012002	0.00117259	0.000182849	4.80597e-05	8.6043e-06	2.15575e-05	0.000319758	0.000301456	0.000323513	0	0.000511289	0.000117594	0.000381114
dfrA17		0.000639873	0.000968234	0.0163855	0.00831228	0.0160431	0.0385767	0.000686144	0.00307484	0.00256129	0.000378011	0.00044863	6.10496e-05	0.00099213	0.0215372	0.033374	0.00379034	0	0.0118221	0.019023	0.00130281
dfrA19		0.000104877	4.5534e-05	0	0	0	0	0.000151268	0.0014846	0.00332627	0	0	0	0	8.98961e-05	4.18476e-05	0	0	0	0	0
dfrA21		0	2.15892e-05	0.000137474	0	8.16035e-05	0	3.81748e-05	0	4.52557e-05	0	0	0	0.000154454	0.000132955	0	6.10272e-05	0	1.1531e-05	0	0
dfrA22		0	0	0.000912143	0.000891272	0.000854007	0.000431875	0.000417097	0.000627865	0.00038495	0	3.25944e-05	0	0.00156591	5.86527e-05	0	0	0	0.000117796	0	0
dfrA23		0	0	0	0	0	0	0	4.93608e-05	8.02722e-05	0	0	0	0	0	0	0	0	0	0	0
dfrA24		0	0	0	0	0	0.000847409	0	0	0	0	0	0	0	4.41804e-05	0	0.000382043	0	0.000143815	0	0.000181581
dfrA25		6.5203e-05	1.76758e-05	0	0.000307723	0.000384499	9.37623e-05	0.00108193	8.83598e-05	0.00027574	0	0	0	0	4.41804e-05	0.000154884	0	0	3.10154e-05	4.31009e-05	0
dfrA2d		0	0	0	0	0	0	0	0	0	0	3.10093e-05	0	0	0.000120869	0	0	0	0	0	0
dfrA3		0.00318126	0.00252366	0.000263554	0.00315514	0.00167959	0	0.00035607	0.00367779	0.00163399	1.32701e-05	0.00204884	0.000829563	2.62025e-05	0.00295166	0.00178954	0.000584077	0	0.00232526	0.00116701	0.000202223
dfrA5		6.31265e-05	7.92341e-05	0.0029202	0.00386484	0.0078611	0.000516104	0.00275532	0.00240712	0.00496806	0.000114364	3.64359e-05	0	0	0.000826319	0.000980653	0.000375777	0	0.000711972	0.00167705	0.000314734
dfrA7		0	0.000674416	4.05774e-05	0.00010335	0	9.07763e-05	0.000902109	0.00152453	0.00131222	6.16283e-05	0.00014698	3.70838e-05	0	0.00158913	0.00132426	0.000212324	0	0.00134434	5.75623e-05	0.000256701
dfrA8		0	0	0	0	0	0	0	0	0	0	0	0	0	0.000224739	0.000210208	0	0	1.152e-05	0	0
dfrB1		0.000204348	5.74858e-05	0	0	0	0	0	0	0	0	3.25944e-05	0	0	0	0	0	0	0	0	0
dfrB2		0.000127062	0	0	0	0	0	0	0	0	0	0	0	0	0	2.90787e-05	0	0	0.000140759	0	0
dfrB3		0.000127062	0	0	0	0	0	0	0	0	0	0	0	0	0	0.000118439	0	0	0	0	0
dfrB6		0	2.21965e-05	0	0	0	0	0	0	0	0	3.72337e-05	0	0	0	0	0	0	2.95025e-05	0	0
dfrC		6.15581e-05	4.42981e-05	0	0	0	0	0	0	0	0	0	0	0	0	0	0	0	0	0	0
dfrE		0.00030216	0.000794368	0	0	0	0	0	0	0	0	2.07781e-05	4.97215e-05	0.000864892	0	0	0	0.00546413	0	0	0
dfrF		0.00290074	0.000743524	0	0	0	0	0	0	0	0	0.00163706	0.000784404	0	0	0	0	0.000649122	0	0	0
dfrG		0.00108118	0.00141589	0	0	0	0	0	0	0	0	2.49439e-05	0	0	0	0	0	0.00115982	0	0	0
dfrK		0	1.81566e-05	0	0	0	0	0	0	0	0	0	0	0	0	0	0	0	0	0	0
DHA-10		0	0	0	0	0	0	0	0	0	0	0	0	0	0	0	7.28831e-05	0	0	0	2.56357e-05
DHA-12		0	0	0	3.11485e-05	9.44443e-05	0.000112812	4.0858e-05	0	0	4.23142e-05	0	0	0	0	0	0.00110681	0	0	0	0.00164127
DHA-13		0	0	0	0	0	0.000188019	0	0	0	4.37108e-05	0	0	0	4.18286e-05	0	0.00481893	0	6.2013e-05	0	0.000884685
DHA-14		0	0	0	0	0	0	0	0	0	8.48833e-05	0	0	0	0	0	0	0	0	0	1.08323e-05
DHA-15		0	0	0	0	0	0	0	0	4.80296e-05	0	0	0	0	0	0	3.17275e-05	0	0	0	4.57714e-05
DHA-16		0	0	4.27153e-05	0.000133889	0.000191423	0.00067687	5.71907e-05	0.000112525	8.10754e-05	0.000789551	0	0	0	0.000104668	0	0.0089865	0	0.000102833	0	0.0102538
DHA-17		0	0	2.26977e-05	5.12522e-05	2.72222e-05	0.000338435	0	0	0	0.000147404	0	0	0	0	0	0.00092003	0	0.000119946	9.82103e-05	0.000186246
DHA-18		7.84501e-05	6.3077e-05	0.00181167	0.0013975	0.00193336	0.00172978	2.49777e-05	0.000903655	0.0006386	0.00737332	0	0	0	0.000634281	0.000111877	0.00573994	0	0.000376086	0.000109917	0.00424796
DHA-19		0	0	0	0	5.23717e-05	0	0	0	2.50778e-05	1.33478e-05	0	0	0	0	0	0.000125683	0	0	0	4.732e-05
DHA-20		0	0	0	0	1.59216e-05	0	0	0	0	0	0	0	0	0	0	0.000286305	0	0	0	4.51502e-05
DHA-21		0.00018305	0.000464634	0.0133246	0.010994	0.0104708	0.0121837	0.00286068	0.00600815	0.00718875	0.0674535	0	0	0	0.00186361	0.000549011	0.0315122	0	0.00119605	0.00375887	0.0195392
DHA-22		0.0001569	0	0.000613666	0.000370587	0.000414986	0.000639266	0.000138075	0.000389074	0.000156152	0.0010925	0	0	0	0.000321128	3.50021e-05	0.00297569	0	2.21134e-05	0.000198288	0.00214135
DHA-5		0	0	0	0	0	3.76039e-05	0	0	0.000169905	0.00505892	0	0	0	0	0	3.81697e-05	0	0	0	0.000227333
DHA-6		0	0	0.000516822	0.000282538	0.000129124	0.000263227	0	0.000102695	1.51399e-05	3.04033e-05	0	0	0	0	3.52195e-05	0.000561009	0	1.96046e-05	8.81589e-05	0.000268836
DHA-7		0	0	0	0	0	0	0	0	0	0.00103485	0	0	0	0	0	0.000161712	0	0	0	0.000113991
DNA-binding_protein_H-NS		0.00555554	0.00334	0.0561244	0.0502307	0.0571362	0.191887	0.057829	0.0391629	0.0448502	0.0207962	0.00186063	0.00128386	0.023909	0.0441575	0.0562867	0.0327437	4.10454e-05	0.0430107	0.0360809	0.0363405
DNA-binding_transcriptional_regulator_gadX		0.000397881	0.000623275	0.0398534	0.0257594	0.0395908	5.20141e-05	0.0470674	0.0142186	0.0178322	0	0.00128994	0.000678375	0.078906	0.0837054	0.154244	0.000168088	0	0.0793882	0.0899754	0.000133829
efmA		0.00067153	0.0022534	0	0	0	0	0	0	0	0	0.000337933	6.83373e-05	0.000338582	0	0	0	0.00573837	0	0	0
efpA		0.000355295	0.000835073	0	0	0	0	0	0	0	0	0.000585133	0.00265548	0	0	0	0	6.81741e-06	0	0	0
efrA		0.00222739	0.00603225	0	0	0	2.93853e-05	0	0	0	0	0.00293363	0.0026065	0.00357389	0	0	0	0.0249461	0	0.000102352	0
efrB		0.00355915	0.00853882	0	1.36218e-05	0	0	4.86257e-05	0	2.66954e-05	0	0.0101027	0.00475746	0.00240396	0	0	0	0.0142774	0	2.77227e-05	0
emrA		0.00855492	0.0110978	0.166615	0.142042	0.114925	0.118983	0.161239	0.0966573	0.118153	0.127267	0.00890629	0.00598628	0.0745866	0.13022	0.174018	0.140524	0.0031978	0.0952151	0.0965005	0.113169
emrB		0.0340655	0.0261973	0.181602	0.181071	0.144826	0.190366	0.225382	0.135214	0.167231	0.452726	0.0291422	0.0474153	0.115058	0.187394	0.247562	0.450046	0.00697881	0.143476	0.151655	0.391904
EmrB-QacA_family_major_facilitator_transporter		0.00297908	0.0134157	0.0405515	0.0100577	0.0107081	0.00431762	0.00206631	0.00366014	0.00427415	0.00131677	0.00116158	0.000796619	0.0106094	0.00304019	0.00100279	0.000770478	0.0617357	0.00312145	0.000433791	0.000877875
emrD		0.00613125	0.0117783	0.216544	0.19239	0.140554	0.143945	0.218059	0.122922	0.15263	0.0970256	0.00669533	0.00332297	0.0845185	0.170988	0.220376	0.134394	0.000114772	0.130112	0.108225	0.119186
emrE		0.00595254	0.00226599	0.0339895	0.018018	0.0279222	0.0246169	0.0313563	0.0106268	0.0151136	0	0.00158511	0.00102536	0.0377877	0.0311224	0.0581338	0.000605236	0.00165913	0.0419599	0.0480373	0.00411916
emrK		0.000307313	0.000833685	0.0422061	0.0231635	0.0378183	0	0.0446654	0.01384	0.0163584	0	0.00147705	0.000892219	0.0759311	0.086325	0.147689	0.0004374	5.67599e-05	0.0699236	0.088976	6.0497e-05
emrR		0.00534961	0.00539394	0.0956523	0.0851877	0.0880658	0.215155	0.108149	0.062098	0.0745605	0.0606164	0.00277605	0.00109724	0.0439106	0.0775883	0.0965921	0.0471126	0.000118849	0.0760855	0.0629565	0.0553104
emrY		0.000232286	0.000654239	0.0427323	0.0243853	0.0399203	5.56714e-05	0.0502536	0.0146104	0.0189648	1.303e-05	0.00175231	0.000752957	0.0804864	0.0894274	0.156432	0.000540723	0	0.0710722	0.0950124	0.000213237
eptA		0.00208364	0.00647472	0.102749	0.110009	0.113861	0.0326464	0.226032	0.0848242	0.113883	0.000266288	0.00387318	0.0020894	0.105218	0.168648	0.247097	0.00107708	0.000109427	0.129166	0.143819	0.005965
ereA		0.00876374	0.0139305	0.0660058	0.0478433	0.0573979	0.000700811	0.0285908	0.0365764	0.0291831	5.02996e-05	0.00234484	0.000980065	6.32353e-05	0.000186076	0.000258662	0.000174604	0	0.000224171	0.000138595	0
ereB		0.000189229	0.000170448	0	0	0	0	0	0	0	0	0.000231822	0.000782803	0	0	0	0	0	0	0	0
erm(31)		3.07791e-05	0.000390828	0	0	0	0	0	0	0	0	3.08718e-05	0	0	0	0	0	0	0	0	0
erm(33)		4.07854e-05	9.43766e-05	0	0	0	0	0	0	0	0	0	0	0	0	0	0	0	0	0	0
erm(35)		0.00219827	0.00502365	0	0	0	0	0	0	0	0	0.000616622	0.00107704	0	0	0	0	0	0	0	0
erm(36)		0.00017635	6.80319e-05	0	0	0	0	0	0	0	0	8.67186e-05	0	0	0	0	0	0	0	0	0
erm(38)		0.000156507	4.46684e-05	0	0	0	0	0	0	0	0	3.0902e-05	0.000167116	0	0	0	0	0	0	0	0
erm(39)		0.00189354	0.00293682	0	0	0	0	0	0	0	0	0.000168174	0.000106468	0	0	0	0	0	0	0	0
Erm(42)		0	3.86877e-05	0	0	0	0	0	0	2.1308e-05	0	0	0	0	1.66681e-05	0	0	0	0	0	0
Erm(44)		0	0	0	0	0	0	0	0	0	0	0	7.31774e-05	0	0	0	0	0	0	0	0
Erm(47)		0.000362592	0	0	0	0	0	0	0	0	0	0.000267458	0.000225938	0	0	0	0	0	0	0	0
erm(TR)		0.000367069	0.000283548	0	0	0	0	0	0	0	0	0.000137535	0.000166074	0	0	0	0	0.000419663	0	0	0
ermA		0.000329373	0.000614853	0	0	0	0	0	0	0	0	0.000335277	7.72314e-06	0	0	0	0	0.000116508	0	0	0
ermB		0.217559	0.0518717	0.000226821	0.00499082	0.0103783	5.81709e-05	0.00108184	0.000334831	0.000164169	0	0.0719128	0.0559616	0.00987458	0.00354968	0.018269	5.11526e-05	0.00367084	0.000823554	0.00287404	0
ermC		0.000319705	0.00174855	6.54002e-05	0.000135218	0.000560549	0	7.29785e-05	6.56061e-05	0	0	0.00285587	0.000247918	0.00070089	0.000369847	0.00107334	0	3.25079e-05	2.64683e-05	0.000316029	0
ermF		0.0345017	0.0202059	0	0	0	0	0	0	0	0	0.00426507	0.00371643	0	0	0	0	0	0	0	0
ermG		0.00219339	0.00410879	0	0	0	0	0	1.95969e-05	0	0	0.00146878	0.000636948	0	0	0	0	0	0	0	0
ermT		0.00024371	0.000665855	0	0	0	0	0	0	0	0	0.000507374	1.71367e-05	0.000102415	0	0	0	6.74585e-06	0	0	0
ErmX		0.00011752	0	0	0	0	0	0	0	0	0	0.000705619	8.1997e-05	0	0	0	0	0	0	0	0
ermX		0.000348974	0.000329377	0	0	0	0	0	0	0	0	0.00333686	0.000291073	0	0	1.08007e-05	0	0	0	0	0
Escherichia_coli_LamB		0.00433322	0.00798331	0.178461	0.147129	0.140947	0.0907519	0.208875	0.110081	0.130887	0.00223211	0.00631401	0.00372281	0.105274	0.162876	0.221973	0.0135268	0.00017576	0.140358	0.150416	0.0159524
Escherichia_coli_mdfA		0	0	0.00171553	0.00127745	0.000659455	0.000139043	0.00242444	0.000445209	0.000779556	0	0.000121699	0	0.00313235	0.00306582	0.00531746	0	0	0.00253844	0.00305436	2.23572e-05
Escherichia_coli_mipA		0.00191823	0.00238453	0.0445392	0.0433695	0.0372653	0.0251132	0.0676038	0.0290767	0.0346338	0.000307706	0.00127847	0.00134542	0.045024	0.0609057	0.0961053	0.000489497	2.76169e-05	0.0501865	0.0581231	0.00307292
ESP-1		0	2.95199e-05	0	0	0	0	0	0	0	0	3.65665e-05	9.35486e-05	0	0	0	0	0	0	0	0
evgS		0.000306351	0.00128014	0.116698	0.0621393	0.103347	1.19063e-05	0.130085	0.0367039	0.0489537	0	0.00329417	0.00154821	0.206729	0.24849	0.437486	0.000716041	0	0.196581	0.25716	0.000511206
farA		0.000103238	7.46888e-06	0	0	0	0	0	0	0	0	0.00034134	0.000163688	0.000448979	0	0	0	0.000152309	0	0.000327484	0
farB		0.000760873	0.00227673	0	0	0	0	0	0	0	0	0.00938345	0.00254173	0	0.000181564	0.000102504	0	0	0.000180971	0	0
floR		0.00858614	0.00535796	0.00790887	0.00778142	0.0082411	0.00116414	0.0185129	0.0187617	0.0384855	0.000151441	0.000779344	0.000972685	0.000359736	0.0151919	0.00218022	0.004688	0.00039655	0.0100508	0.0177744	0.000831908
fmtC		0	3.97987e-05	0	0	0	0	0	0	0	0	0	0	0	0	0	0	0	0	0	0
FONA-6		0	8.37726e-06	0	0.0181856	0.0240133	0.000531426	0	0.000723224	0.00216106	0	0	3.12693e-05	0.00188315	0.00012438	0.000267447	0	0	0.000102805	0.000489256	7.95105e-05
FosA		7.34138e-05	0	0.000145597	7.11514e-05	7.31473e-05	0	0	0	0	0	0	7.09065e-05	0.000718913	0	0	7.59538e-05	0.000382714	0	0.000300843	0.00016976
fosA		0.00082836	0.00026795	0.024783	0.00683054	0.00436305	0.0124573	0.000992873	0.00305463	0.00347325	0.000942972	0.000427814	2.23241e-05	0	0.00265641	0.000679304	0.000746688	0	0.00210787	0.000595047	0.000958184
FosA3		0	0.000280419	0	0.00112115	0.000756977	0.00258186	0.00127626	0.00895081	0.0184207	0	7.37773e-05	0	0	0.000361299	0.000266358	3.66801e-05	0	0.00124392	0.00275709	0.000108957
FosA4		0	0	0	0	0	0	0	5.57224e-05	3.51811e-05	0	9.63366e-06	8.95313e-05	0	0.000173941	0	3.84626e-05	0	0	0	0
FosA5		0.00121212	0.00113041	0.000585416	0.0142977	0.00711114	0.045729	0.00212563	0.00844145	0.00596123	0	0.000393518	0.000189021	0	0.0030673	0.00205059	0.000287211	0	0.00778527	0.00123298	0.00211194
FosA6		0.000926915	0.00182991	0.000593544	0.0128289	0.00707264	0.0651075	0.00199631	0.0128192	0.0134213	0.000134315	7.94628e-05	0.000230502	0	0.00686096	0.00663602	0.000320696	0	0.00738438	0.00100395	0.00216715
FosA7		0	0	0.000576886	0.000737083	0.00104458	0	0	0.000575199	0.000237857	0	2.56911e-05	2.84295e-05	0	0.00053031	0.00173079	9.2836e-05	0	0.00110993	0.000121029	5.47943e-05
fosB		0	4.78107e-05	0	0	0	0	0	0	0	0	0	0	0	0	0	0	0	0	0	0
fosX		0.00121244	0.00072378	0	0	0	0	0	0	0	0	0.00094969	0.000869481	0	0	0	0	3.85485e-05	0	0	0
FOX-1		0	2.55875e-05	0	0	0	0	1.87241e-05	0	0	0	0	0	0	0	0	0	0	0	0.000194935	0
FOX-2		2.59447e-05	7.90595e-05	2.13183e-05	0	0	0	0	0.000140586	6.2304e-05	0	9.73478e-06	2.26623e-05	0	0.000392749	1.09361e-05	0	0	0.000195701	1.9625e-05	0
FOX-4		7.7834e-05	0.00024793	0.000202038	0.000143383	0.000112321	0	4.5353e-05	3.82987e-05	0.000105034	0	0.000148866	5.14339e-05	0	0.000946005	0.000256695	0	0	0.000934854	0.000438397	0
FOX-5		0	0.000255753	0	0.000130102	0.000196577	0	0	0.000115061	0.000108661	0	4.52685e-05	1.54463e-05	0	0.000982311	0.000164771	0	0	0.000783041	0.000385947	0.000152796
FOX-7		0.000207557	8.65635e-05	0	0.000187122	5.18454e-05	0	6.51482e-05	0.000222549	0.000197303	0	0.00021179	0.000147263	0	0.000725294	0	0	0	0.000448911	0.000153558	0
FOX-8		0	2.20836e-05	0	0	0	0	0	2.69098e-05	0	0	7.3035e-05	0.000111601	0	0.000265819	0	0	0	0.000517965	0.000137195	0
FOX-9		0	0	0	1.32861e-05	0	0	0	0	2.54697e-05	0	0	0	0	0.000374327	2.08852e-05	0	0	6.87274e-05	6.73823e-05	0
gadW		0.000573355	0.000636086	0.0383248	0.0211802	0.0322909	5.8892e-05	0.0429009	0.0114567	0.0159293	0	0.0010047	0.000437828	0.0699285	0.0808608	0.148192	0.000129796	0	0.0643724	0.0850064	2.56357e-05
GES-10		0.00107051	0.000251675	0.000251492	0.00151484	0.000669159	0.00581	2.79837e-05	0.000902457	0.000635228	0	5.78764e-05	0	0	0	0	0	0	0	0	0
GES-11		0.0923981	0.0280052	0.032901	0.100796	0.0459127	0.293302	0.00816553	0.0376235	0.0206399	0.000345549	0.000572455	0.000365719	0	0.000184691	0	0	0	7.31802e-05	2.18391e-05	0
GES-12		0.00093238	0.000636945	0.000338179	0.00239791	0.00089657	0.00710111	0.000595658	0.00138817	0.000487702	0	0	0	0	0	0	0	0	0	0	0
GES-13		0.0602939	0.0166247	0.0204416	0.0505851	0.0148706	0.13363	0.00568599	0.00798481	0.00434531	0.000135188	0.000636587	0.000275433	0	2.49519e-05	0	0	0	2.48889e-05	0.000120609	0
GES-14		0	0	0	0	0	0	0	0	0	0	9.64277e-06	0	0	0	0	0	0	0	0	0
GES-15		0.0061468	0.00115293	0.00300755	0.00443391	0.00148533	0.00784598	0.000841097	0.000551045	0.000551621	0	0.00013802	8.9171e-05	0	0	0	0	0	0	0	0
GES-16		0.000517989	0.00029029	0.000172659	0.000254617	3.29624e-05	0	6.40611e-05	0.000469923	0.00021451	0	0	0	0	0	0	0	0	0	0	0
GES-17		6.90652e-05	0.000252357	6.57718e-05	0	0	4.96581e-05	0.000157106	0.000425007	0.000194423	0	0	0	0	0	0	0	0	0	0	0
GES-18		0	3.08856e-05	1.10986e-05	0	0	9.93162e-05	0	4.49035e-05	0	0	0	0	0	0	0	0	0	0	0	0
GES-19		0	0	0	0	0	0	2.2715e-05	4.01201e-05	0	0	0	0	0	0	0	0	0	0	0	0
GES-20		0.00134677	0.000468663	0.00031577	0.000640392	0.000156809	0.000198632	7.73898e-05	0.000523206	3.338e-05	0	2.57627e-05	0	0	0	0	0	0	0	0	0
GES-21		0.00013813	7.46888e-06	2.53301e-05	0.00044516	2.61859e-05	0.000645555	4.0858e-05	0.000204729	2.38545e-05	2.99376e-05	0	0	0	0	0	0	0	0	0	0
GES-22		0.00970366	0.00237557	0.00323689	0.00852778	0.0035942	0.0200619	0.000441441	0.00103469	0.000687771	0	9.68578e-05	0.00012202	0	0	0	0	0	0	0	0
GES-23		3.45326e-05	0	4.04749e-05	1.33748e-05	0	4.96581e-05	0	0	0	0	0	0	0	0	0	0	0	0	0	0
GES-24		0.00859862	0.00286611	0.00329016	0.00918772	0.00425802	0.0355552	0.000710843	0.00363175	0.00182002	6.87512e-05	2.07781e-05	1.70861e-05	0	0.000122455	0	0	0	0	0	0
GES-26		0.00110504	0.000667682	0.000377122	0.000941083	0.000867214	0.00402231	0.000335824	0.00169812	0.000424895	0	0	0	0	0	0	0	0	0	0	0
GES-3		0.000759717	0.00111685	0.000516031	0.00249734	0.000759029	0.00546239	0.000645928	0.00317493	0.00125488	7.28557e-05	0	0	0	0	0	0	0	0	0	0
GES-4		0.00321153	0.000887691	0.000832655	0.00497896	0.00292487	0.0172314	0.000242523	0.000751082	0.000154065	0	9.80966e-06	0	0	5.88263e-05	0	0	0	0	0	0
GES-5		0.0136749	0.0161633	0.00783827	0.0135503	0.00768699	0.00953436	0.00722149	0.029357	0.0156105	0.00022975	3.72337e-05	5.07022e-05	0	0.000108162	0	0	0	0	0	0
GES-9		3.45326e-05	1.81187e-05	0	0	9.84468e-06	9.93162e-05	0	0	0	0	0	0	0	0	0	0	0	0	0	0
golS		0.00238118	0.00066669	0.000215056	0.00853514	0.00684428	0	5.51231e-05	0.000498461	0.000817156	0	0.000756156	0.000625589	0.00505898	0.00211756	0.000656909	0.000253941	0.00242272	0.000864951	0.00128376	0.000218462
hmrM		0	0	0	0	0	0	0	0	0	0	8.83702e-05	0	0	0	0	0	0	0	0	0
IBC-2		0.0104979	0.00433176	0.00399737	0.00716823	0.00365455	0.0261202	0.00179605	0.00297503	0.00243815	6.94496e-05	0.000148335	0	0	0	0	0	0	0	3.07863e-05	0
ICR-Mc		0	0	7.14558e-05	0	0	0	0	0	0	0	0.000155522	3.05248e-05	0	0	0	0	0	0	0	0
IMI-2		0	7.83534e-05	9.38916e-05	6.20213e-05	1.0046e-05	0	4.71903e-05	5.54424e-05	0	0	0	0	0	0	0	0	0	0	0	0
IMP-22		0	8.37726e-06	0	0	0	0	0	0	0	0	0	0	0	0	0	0	0	0	0	0
IMP-27		0	0	0	0	0	0	0	0	0	0	0	0	0	0	0	0	0	0	0	1.94246e-05
IND-4		0	8.20306e-06	0	0	0	0	0	0	0	0	0	0	0	0	0	0	0	0	0	0
IND-5		4.1468e-05	0	0	0	0	0	0	0	0	0	0	0	0	0	0	0	0	0	0	0
JOHN-1		0.000239779	0	0	0	0	0	0	0	0	0	0	0	0	0	0	0	0	0	0	0
kasugamycin_resistance_protein_ksgA		0.00977165	0.0165846	0.152082	0.138833	0.112507	0.18826	0.148691	0.102508	0.117682	0.145362	0.00831839	0.00351663	0.0604479	0.121241	0.149733	0.167609	0.000235462	0.105825	0.087867	0.148209
kdpE		0.00528579	0.00724045	0.0990555	0.0884214	0.073174	0.128077	0.103171	0.0583038	0.076846	0.0559779	0.00394903	0.001285	0.0470383	0.0855641	0.1188	0.0571716	8.40864e-05	0.0684991	0.0639684	0.0550881
KHM-1		8.22478e-05	0	0	0	0	0	0	0	0	0	0	0	0	0	0	0	0	0	0	0
Klebsiella_pneumoniae_OmpK35		4.36602e-05	0.000162253	0.000179211	0.000535025	0.000587071	0.00671784	1.23323e-05	0.00114876	0.000732662	0	0	2.86718e-05	3.16177e-05	0.000816882	0.000653028	0	0	0.0013508	0.000620927	0.000137702
Klebsiella_pneumoniae_OmpK36		0.00110721	0.00125462	0.0284578	0.0202967	0.0196419	0.0151839	0.0158565	0.0125004	0.0135396	0.00795026	0.000521929	0.000292938	0.00314627	0.00926626	0.00929474	0.00594395	0	0.00920525	0.00713294	0.00472035
Klebsiella_pneumoniae_OmpK37		0.00262346	0.00297568	0.0954839	0.068501	0.0708527	0.0126514	0.084127	0.0453508	0.0571585	0.0031223	0.0018079	0.00116134	0.0296995	0.0543797	0.0704834	0.0050423	0	0.0546631	0.0519935	0.00807272
KLUG-1		0	0	0	0	6.54835e-05	0	0	0	0	0	2.07781e-05	0	0	0	0	0	0	0	0	0
KLUY-2		0	0	0	0	0	0	0	0	7.10765e-05	0	0	0	0	0	0	0	0	0	0	0
KLUY-3		0	0	0	0	0	0	0	8.07792e-05	0.000171609	0	0	0	0	0	8.87907e-05	0	0	0	0	0
KPC-1		0	6.12357e-05	4.79144e-05	0.000171986	5.32165e-05	0	0.000419189	2.64581e-05	2.40895e-05	0	0	0	0	0	0	0	0	0	0	0
KPC-11		0	0	0	0	0	0	5.67251e-05	2.32765e-05	0	0	0	0	0	0	0	0	0	0	0	0
KPC-12		0	0.00114199	0.00506855	0.00197855	0.00222553	4.86412e-05	0.00752154	0.00297818	0.00345372	0	0	0	0	0	0	0	0	0	0	0
KPC-13		6.76509e-05	0.000147994	0.0155307	0.00506063	0.00526816	9.72824e-05	0.000820686	0.000450014	0.000330646	0	0	0	0	0	0	0	0	0	0	0
KPC-14		0	8.20306e-06	0	5.32959e-05	0	0	0.000135378	2.82898e-05	3.80558e-05	0	0	0	0	0	0	0	0	0	0	0
KPC-15		0	0.000126507	6.10389e-05	0	0.000132778	0	0.000455528	0.000219686	0.000177731	0	0	0	0	0	0	0	0	0	0	0
KPC-16		0	4.3633e-05	6.59956e-05	0	0	0	0.000226704	9.16799e-05	4.48184e-05	0	0	0	0	0	0	0	0	0	0	0
KPC-17		0.00416053	0.0614838	0.191963	0.0823303	0.0847764	0.000875542	0.366295	0.167335	0.155734	0.000884155	0	0	6.05951e-05	0	0	0	0	0	0	0
KPC-19		0	2.28391e-05	0.000162105	0.000144111	3.55e-05	0	0.000263977	0	0.000132428	0	0	0	0	0	0	0	0	0	0	0
KPC-22		0	0	7.30274e-05	0.000213018	0.000136366	0	0.00021903	0.000201384	0.000150322	0	0	0	0	0	0	0	0	0	0	0
KPC-4		0	0	0	2.7484e-05	5.20315e-05	0	6.40919e-05	7.52704e-05	5.16406e-05	0	0	0	0	0	0	0	0	0	0	0
KPC-5		0.000169127	0.00482608	0.0156319	0.00527509	0.00526846	9.72824e-05	0.0222629	0.0108362	0.0092725	2.78645e-05	0	0	0	0	0	0	0	0	0	0
KPC-7		0	3.98112e-05	0	0	0	0	0.000171557	0	3.94375e-05	0	0	0	0	0	0	5.22183e-05	0	0	0	0
KPC-8		0.000710335	0.00769699	0.0499169	0.0197661	0.0214007	0.00038913	0.0430852	0.0198727	0.0193599	0.000170868	0	0	0	0	0	0	0	0	0	0
KPC-9		0.000279179	0.000696935	0.00315197	0.00179042	0.000860326	5.01827e-05	0.00532909	0.00229533	0.0024212	4.71719e-05	0	0	0	0	0	0	0	0	0	0
Laribacter_hongkongensis_ampC_beta-lactamase		0.000127062	0.00070894	0	0	0	0	0	0	0	0	0.000694599	0.000227257	0	0	5.75669e-05	0	0	0	0	0
LCR-1		0.00129604	0.00132656	0	0	0	0	0	0	9.24378e-05	0	0.000477248	0.000133469	0	0	0	0	0	0	0	0
LEN-12		0	0	0	0	0	0	0	0	0	0	0	0	0	0	0	0	0	0	0	6.32519e-05
LEN-13		0	0	0	0	0	0	0	0	0	0	0	0	0	0	0	0	0	9.24056e-05	0	0
LEN-14		0	0	0	0	0	0	0	0	0	0	0	0	0	0	0	0	0	2.99407e-05	0	0
LEN-15		7.10456e-05	0	5.81372e-05	6.06813e-05	0	0	0	3.82994e-05	0	0	0	0	0	2.89498e-05	0	0	0	3.04686e-05	0	0
LEN-17		0	0.000194665	0	0	0	0.00483368	0	0.000311507	0.000392633	0	0	0	0	0	0	0	0	0	0	0.000150093
LEN-19		0	0.000158482	4.22476e-05	2.12376e-05	0	0.00259125	0	7.19464e-05	9.78102e-05	0	0	0	0	0	0	0	0	2.3625e-05	0	9.6967e-05
LEN-2		0	0	0	0	0	0	0	0	0	0	0	0	0	6.24084e-05	0	0	0	0	0	0
LEN-21		0	0	0	0	0	0	0	0	0.000100807	0	0	7.63754e-05	0	2.77801e-05	0	0	0	4.85784e-05	0	0
LEN-24		0	0	0	0	0	0	0	0	0	0	0	0	0	0	0	0	0	4.43078e-05	0	0
LEN-26		0	8.93088e-05	0	0.000101942	4.16017e-05	0.00174411	0	0.000130068	4.17969e-05	0	2.07781e-05	0	0	0.000110038	0	0	0	0	0	3.52674e-05
LEN-4		0	0	0	1.35297e-05	0	0	0	0	0	0	0	0	0	0	0	0	0	3.61075e-05	0	0
LEN-7		0	0	0	0	0	0	0	0	0	0	0	0	0	2.4072e-05	0	0	0	0	0	0
LEN-8		0	0	0	0	0	0	0	0	0	0	0	0	0	0	0	0	0	0	0	2.56357e-05
linG		0.00196039	0.000312093	0.000111468	6.65042e-05	9.10185e-05	0	0	0	0	3.36982e-05	0.000136186	0.000606012	0	0.00308064	0	0.000968934	0	0.000930168	3.98982e-05	0
Listeria_monocytogenes_mprF		0	0	0	0	0	0	0	0	0	0	2.07781e-05	0	0	0	0	0	0	0	0	0
LlmA_23S_ribosomal_RNA_methyltransferase		0.000448924	0.000579365	0	0	0	0	0	0	0	0	0.000712674	0.000773222	0	0	0	0	0	0	0	0
lmrC		0.00133415	0.00528135	0	0	0	0	0	0	0	0	0.00938224	0.00158577	0.000275169	0	2.49246e-05	0	0.00264552	0	0	0
lmrD		0.0060034	0.0112857	0	0	0	0	0	0	0	0	0.0186233	0.00752375	0.00176614	0	0	0	0.0080276	0	5.05386e-05	0
lmrP		0.000242913	0	0	0	0	0	0	0	0	0	0.000156729	0.000109605	0	0	0	0	0	0	0	0
lnuA		6.15581e-05	0	0	0	0	0	0	0	0	0	9.80966e-06	7.4314e-05	0	0	0	0	0	0	0	0
lnuB		0.00270971	0.00242939	0	0	0	0	0	0	0	0	0.00622363	0.00629747	0	0	2.78641e-05	0	0.00093625	0	0	0
lnuC		0.00138994	0.00073819	0	0	0	0	0	0	0	0	0.000861832	0.00125431	0	0	8.72758e-05	0	0	3.17481e-05	0.000124928	0
lnuD		0.00978999	0.000358593	0	0	0	0	0	0	0	0	0.00227362	0.00209043	0	0	0	0	0	0	0	0
lnuF		0.00137953	0.000302253	4.22476e-05	0	0.000206708	0	0	0	0	0	9.63366e-06	0.000148732	0	0.000497038	0	3.27644e-05	0	4.44707e-05	0	4.28134e-05
lnuG		3.71193e-05	0.00117139	0	0	0	0.000266889	0	0	0	0	0.00272786	0.00156598	5.39259e-05	0.000175276	0.000129509	0.000113298	0.000190217	0	2.32622e-05	0
LpeB		8.79662e-05	0.000651205	0	0	0	0	0	0	0	0	0.00020047	0.00022813	0.00166676	0	0	0	0.000266674	0	0	0
LRA-1		0.000134385	0	0	0	0	0	0	0	0	0	0	3.12693e-05	0	0	0	0	0	0	0	0
LRA-10		2.6429e-05	2.95199e-05	0	0	0	0	0	0	0	0	0	0	0	0	0	0	0	0	0	0
LRA-17		3.37104e-05	0	0	0	0	0	0	0	0	0	0	0	0	0	0	0	0	0	0	0
LRA-18		0	0	0	0	0	0	0	0	0	0	0	0	0	0	0	0	1.75862e-05	0	0.000152837	0
LRA-19		9.91086e-05	0	0	0	0	0	0	0	0	0	3.54867e-05	0	0	0	0	0	0	0	0	0
lrfA		0.000471946	0.00061575	0	0	0	0	0	0	0	0	0.000371188	0.0018559	0	0	0	0	0	0	0	0
lsa		0.00343682	0.0040007	0	0	5.18454e-05	2.86182e-05	0	0	0	0	0.00268297	0.0022523	0.00365821	0	0	0	0.017764	3.71044e-05	0	0
lsaA		0	0.000178423	0	0	0	0	0	0	0	0	0	0	3.16177e-05	0	0	0	0.000887092	0	0	0
lsaC		6.04321e-05	8.71278e-05	0	0	0	0	0	0	0	0	0.000256738	0	0	0	0	0	2.58962e-05	0	0	0
lsaE		0.00298931	0.00499322	0	0	6.01804e-05	0	3.35658e-05	0	0	0	0.0128701	0.0136759	7.00884e-05	0	4.18476e-05	0	0.00185357	3.61075e-05	0	0
macA		0.0358934	0.0223793	0.154176	0.122533	0.108084	0.0932671	0.143933	0.0835506	0.102454	0.0322364	0.026554	0.0347092	0.0672296	0.113679	0.157439	0.0863526	0.00088325	0.105106	0.104787	0.0830946
macB		0.0240385	0.0481095	0.252519	0.230142	0.166729	0.0993387	0.221321	0.16272	0.185129	0.167349	0.0415105	0.0370465	0.128768	0.197038	0.25876	0.199911	0.0191374	0.155459	0.150803	0.17502
major_facilitator_superfamily_transporter		0.0373213	0.0195265	0.122589	0.0325582	0.0287604	0.00215277	0.00226989	0.00994215	0.0125948	0.00177311	0.0249281	0.0491155	0.00278643	0.00712976	0.00200601	0.0007447	0.0118577	0.00998558	0.0181914	0.00124465
marA		0.00554072	0.00365194	0.0531505	0.0446793	0.0505791	0.101446	0.0575453	0.0353778	0.0434029	0.000594293	0.00203834	0.000746758	0.0275973	0.0395022	0.0558456	0.000656106	2.85193e-05	0.0385803	0.0372806	0.00353622
marR		0.0493503	0.00725414	4.14904e-05	6.67467e-05	0	0	0	0	0	0	0.0095346	0.0218787	0	3.84647e-05	9.13375e-05	0	0.000428448	0.0012047	0.00551812	1.08323e-05
MCR-1		0	0	0	0	0	0	0	2.69098e-05	0	0	0.000259937	0.000216357	0	0.0016829	0.000607676	0.000311988	0	7.00634e-05	0	0
MCR-2		0	2.21965e-05	0	0	0	0	0	0	0	0	0.00154848	0.00242877	0	6.51622e-05	0	0	0	0	0	0
MCR-3		0.0021617	0.0122681	0.00177168	0.0281065	0.0253075	0.000474184	0.00555276	0.0326422	0.0187962	0.000684369	0.000961718	0.00114355	0	0.0108466	0.00304342	0.00288553	0	0.0138647	0.00415428	0.00541132
MCR-4		0.000293112	4.67531e-05	0.0003773	0	6.01163e-05	0	0	0	0.000239829	0	5.7471e-05	3.26338e-05	0.00048826	0	0	0	0	0	0	0
MCR-5		0.000561676	0.000939409	0	0	0	0	0	0	3.25035e-05	0	0.000966676	0.00041182	0.00010152	0.000224286	6.44357e-05	0	0.000113164	6.9066e-05	0.000332803	0
mdfA		0.0311841	0.0204008	0.184977	0.150386	0.132735	0.08971	0.195089	0.0973363	0.129841	0.00190084	0.0198121	0.0327934	0.0861243	0.139422	0.199062	0.0122481	0.00228689	0.122585	0.136289	0.0150883
mdsA		0.000485826	0.000639694	0.000124603	0.00543615	0.00326301	3.49311e-05	0	0.000131433	0.000323289	0	0.000352048	0.000238192	0.00326545	0.00162991	0.000602652	9.82167e-05	0.000800542	0.000997437	0.00110559	3.66786e-05
mdsB		0.00470648	0.00907555	0.00136828	0.0774082	0.06639	0.000702462	1.22613e-05	0.0121609	0.0127526	0.000196887	0.00705774	0.00506177	0.0315024	0.0218176	0.00530493	0.00562853	0.0113411	0.0160023	0.0214198	0.0154075
mdsC		0.00045318	0.000478354	4.16397e-05	0.00686201	0.00367227	0	0	0.000722995	0.000959115	0	0.000506609	0.000129448	0.00214895	0.00169987	6.67386e-05	0.000261207	0.000571778	0.000698645	0.000707078	4.6447e-05
mdtA		0.0021289	0.00387988	0.0937102	0.0623701	0.0471969	0.0526252	0.0439589	0.0371035	0.0462931	0.0292115	0.00230128	0.00102489	0.0206523	0.0379708	0.0375469	0.0463037	0.000104586	0.0398454	0.0277278	0.0393811
mdtB		0.00479994	0.0157863	0.0798015	0.0536511	0.0351096	0.0290269	0.0568049	0.0316217	0.0456994	0.177882	0.0083311	0.00878939	0.0391568	0.0259959	0.0120833	0.204534	0.0166991	0.0176332	0.0272913	0.166645
mdtC		0.00346666	0.00967229	0.0112914	0.01119	0.00662664	0.0214455	0.00748768	0.00614477	0.0114411	0.185313	0.00460059	0.00544552	0.0185304	0.01033	0.00911539	0.21341	0.00827205	0.00795497	0.00833115	0.16623
mdtD		0.00187275	0.00610807	0.077562	0.0833525	0.0641276	0.0457815	0.119869	0.0592753	0.0800315	0.000495583	0.00266801	0.00127132	0.0589676	0.100496	0.143061	0.00880807	5.11429e-05	0.0641997	0.0809406	0.00867591
mdtE		0.00256886	0.00462669	0.14938	0.0916043	0.0804272	0.0289774	0.0979889	0.0478718	0.0700441	0.00100961	0.00327344	0.00176072	0.0844538	0.129745	0.218716	0.00341095	8.51751e-05	0.0878887	0.109759	0.00542129
mdtF		0.00194894	0.00806836	0.192418	0.164061	0.160496	0.00103046	0.231239	0.0808832	0.162984	0.00342003	0.00565511	0.00413621	0.208108	0.277116	0.491497	0.00665205	0.00608263	0.179946	0.271223	0.00499875
mdtG		0.00404026	0.00912856	0.157968	0.13059	0.126477	0.144665	0.16116	0.0984888	0.12161	0.156286	0.00515994	0.00230889	0.0675087	0.117841	0.157495	0.159697	9.36421e-05	0.106964	0.097581	0.142972
mdtH		0.00562372	0.011811	0.161269	0.145893	0.123354	0.155976	0.163342	0.10559	0.127698	0.221962	0.00497061	0.00262486	0.0689511	0.123596	0.164872	0.234592	0.000135425	0.10453	0.100945	0.194758
MdtK		0.00459998	0.010304	0.162707	0.126484	0.127512	0.0893599	0.162271	0.0937521	0.115061	0.00229302	0.0046817	0.00251188	0.0573453	0.123998	0.126752	0.0139696	0.000221173	0.0991574	0.0910502	0.0158453
mdtK		0.0233513	0.0208726	0.157783	0.134482	0.113686	0.117376	0.152581	0.0912186	0.116176	0.160064	0.0207906	0.0284204	0.0740442	0.120889	0.162937	0.147791	0.00149385	0.114802	0.113922	0.132076
mdtL		0.00497733	0.00994825	0.176347	0.157069	0.11893	0.0682942	0.229397	0.105092	0.135926	0.00210292	0.00596922	0.00265351	0.0887916	0.167284	0.218009	0.00299639	0.000304323	0.125661	0.12627	0.0102252
mdtM		0.00249787	0.00755943	0.0980305	0.132242	0.1114	0.000656505	0.217176	0.0954039	0.133378	2.14108e-05	0.00373676	0.00200344	0.0101838	0.141093	0.187022	0.00172358	0.000116363	0.108879	0.104132	0.00661752
mdtN		0.0020822	0.00269131	0.0484626	0.0905732	0.0590485	0.00102552	0.0829129	0.0479224	0.0551808	4.70154e-05	0.0026801	0.00116441	0.0774682	0.110044	0.174272	0.000696543	2.68808e-05	0.0719658	0.0898399	0.000700165
mdtO		0.00113178	0.00323095	0.077841	0.106817	0.0769174	6.25997e-05	0.11691	0.0579478	0.0692575	3.28882e-05	0.00284946	0.00174081	0.122545	0.159732	0.276306	0.000563201	0.00027051	0.104882	0.140211	0.000748666
mdtP		0.00203707	0.00446446	0.0694589	0.11533	0.0775817	0.000116819	0.11067	0.0586386	0.0741226	4.88624e-05	0.00366387	0.00118921	0.108117	0.150539	0.246632	0.00106378	7.10444e-05	0.101505	0.122649	0.000344216
mecA		0	2.76623e-05	0	0	0	0	0	0	0	0	0	3.41228e-05	0	0	0	0	0	0	0	0
mecI		0.000213903	0	0	0	0	0	0	0	0	0	0	0	0	0	0	0	0	0	0	0
mecR1		0	0.000109138	0	0	0	0	0	0	0	0	0	0	0	0	0	0	0	0	0	0
mef(B)		0.00164777	0.000714662	0	0.000293332	4.58543e-05	0.000104537	0	0	0	0	0.00196867	0.00341736	0	0.0021704	0.000333249	0.000208616	6.73942e-06	0.00101577	0.000472438	0
mefA		0.0172835	0.0223536	0	0	2.0092e-05	0	4.0858e-05	0	2.40895e-05	0	0.0648776	0.0401883	0	0.000218251	0.000189191	0	0.000114696	1.15973e-05	0	0
mefC		0.00630691	0.00889759	0.0079925	0.0109773	0.0278264	0.035192	3.19714e-05	0	5.82866e-05	0	0.00881098	0.00820925	0	0	0	0	0	0	0	0
mefE		9.83708e-05	1.76758e-05	0	0	0	0	0	0	0	0	0.00313134	0.00114728	0	0	4.37864e-05	0	0	0	0	0
mel		0.0239936	0.0281349	0.00380392	0.00244638	0.00531438	0.00134617	0.00169772	0.000551623	0.000641373	2.68264e-05	0.0739147	0.0463608	0.000215689	0.000123707	0.000183301	5.46868e-05	0.000141331	0.000516783	0.00110536	0
mepA		0	0.00014853	0	0	0	0	0	0	0	0	0	0	0	0	0	0	0	0	0	0
mepR		0	5.90732e-05	0	0	0	0	0	0	0	0	0	0	0	0	0	0	0	0	0	0
metallo-beta-lactamase		0.019057	0.0106812	0.0143707	0.0349686	0.0262393	0.0918133	0.0145699	0.025101	0.0188425	0.00013355	0.00115723	0.000843357	0.0155343	0.00546744	0.00328174	0.00286249	0.00657655	0.00400477	0.00254844	0.0025973
mexA		0.00162525	0.00359621	0.00466323	0.00269835	0.00207963	8.08311e-05	0.000323744	0.00444484	0.00272179	0	0.000762615	0.00116656	0.0481418	0.00276173	0.00152845	0.000271852	0.0390554	0.00263133	0.0214265	0.000477607
MexB		0.0001137	0.000484311	0.00475207	0.000191118	0.000221561	0	0.00012568	0.000119828	8.06587e-05	0	0.000208789	0.000326405	0.0398335	5.52571e-05	0.000327805	7.47532e-05	0.0191294	4.53478e-05	0.00580764	9.44733e-05
mexB		0.0235975	0.0393187	0.0587451	0.0329402	0.0258982	0.0053834	0.0237872	0.0278125	0.0258011	0.00202061	0.0342502	0.0638578	0.334244	0.0281128	0.0363801	0.00273497	0.258238	0.0298162	0.162004	0.00416138
mexC		0.00706083	0.006902	0.00417001	0.00442305	0.00409672	0	0.00713776	0.00832551	0.00661235	0	0.00268453	0.00216183	0.0210784	0.00519143	0.00382766	0.000504234	0.00989025	0.00450439	0.00533863	0.000180662
mexD		0.00947574	0.0215533	0.0127773	0.0343306	0.0298736	0.0208167	0.0909013	0.0131999	0.0109863	0.00031309	0.00428246	0.00732989	0.137879	0.00330289	0.00268725	0.000301776	0.0918043	0.00388138	0.023665	0.00065883
mexE		0.00433832	0.00720279	0.0816609	0.0596691	0.0575104	0.0337742	0.124117	0.0435657	0.0682984	0.00646132	0.00253923	0.0033637	0.102501	0.0427819	0.0347454	0.0225074	0.0697896	0.0327421	0.0744951	0.0232001
mexF		0.00904055	0.0203305	0.0316304	0.00375046	0.00410563	0.000591336	0.00148527	0.000997679	0.000744378	0.00028914	0.00767198	0.0111071	0.371407	0.00127017	0.00244163	0.000737588	0.273975	0.0019605	0.144655	0.000989352
MexG		0	0	2.53301e-05	0	2.72222e-05	0	0	0	2.48864e-05	0	0	0	0.00112732	0	0.00013464	0	0.00046649	0	0.000533357	5.58932e-05
mexG		0	0	0	0	2.6798e-05	0	0	0	9.50472e-06	0	0	0	0.000213728	0	0	4.48921e-05	8.29576e-05	0	8.23771e-05	4.28134e-05
mexH		0	0	0.00156651	0	7.72291e-05	0.00138667	0	0	0	0.000458586	0	0	0.00260873	3.57173e-05	3.56887e-05	0.00425017	0.00178889	0	0.00102452	0.00380126
mexI		0.00157957	0.0027219	0.0230677	0.00121008	0.0015014	0.0187255	0.000449782	0.00241445	0.00186269	0.0134778	0.00107659	0.00158055	0.0880834	0.00202804	0.00179192	0.220745	0.0855083	0.00233355	0.0438602	0.22993
MexJ		0.000351066	7.25615e-05	0.0039969	0.000108355	0.000240716	3.88334e-05	0	4.44881e-05	2.45713e-05	0	0.000165422	0.000446478	0.0294681	0	0.000531838	0.000109773	0.0205107	3.75653e-05	0.0133375	0.000136727
MexK		0.0242985	0.0413867	0.0394197	0.000530219	0.00122816	2.78085e-05	0.000834755	9.50351e-05	0.000379433	0	0.0308708	0.0571467	0.335054	0.000482465	0.00220096	5.46868e-05	0.288135	0.00392915	0.14374	0.000516776
MexL		0.000467493	0.000566175	1.11736e-05	0	7.06907e-05	0	1.47674e-05	0	0	0	0	0.000173901	0.00856732	0	0.000125846	7.16136e-05	0.00293491	0	0.000745476	0
mexM		0	0	8.7627e-05	0	0.000123258	0	0	2.82898e-05	0	0	0	0	0.00120216	1.04971e-05	3.10794e-05	8.50262e-05	0.000393431	0	0.000255519	9.33416e-05
mexN		0.000573988	0.00122154	0.00272544	5.99423e-05	0.000216154	0	0.000102419	0	2.37387e-05	0	0.000430373	0.00164124	0.0647161	1.07117e-05	0.00046019	0.000210491	0.0449169	0.000462942	0.00932091	0.000297808
mexP		0.000180197	4.65071e-05	0.000124221	0	8.69048e-05	3.70179e-05	0	0	0	0	2.91497e-05	3.98857e-05	0.00179811	0	0	0.000151356	0.000757506	0	0.00137846	0.000153248
mexQ		0.00180711	0.00444445	0.00106887	0.00933096	0.00749216	0.000311295	8.50786e-05	0.00115206	0.00146867	3.46367e-05	0.00178315	0.00199991	0.0074998	0.00203206	0.00113912	0.0049092	0.00503757	0.00201966	0.0100988	0.00746797
MexR		0	0	1.12278e-05	0	4.28058e-05	0	0	0	0	0	0	0	0.000734725	0	0	0.000109712	0.000570251	0.000108779	0.000265174	7.40942e-05
MexS		2.92356e-05	0	2.48943e-05	0	2.02299e-05	0	0	0	0	0	0	7.54208e-05	0.0037206	0	0.000100085	6.68394e-05	0.00166354	0	0.00138112	2.59528e-05
mexT		0.0518584	0.0179027	0.0129155	0.000167248	0.000575884	8.66375e-05	0.000448118	9.35118e-05	9.40912e-05	0	0.0262118	0.055563	0.116843	4.41804e-05	0.000457504	5.95582e-05	0.0937397	0.00335063	0.0564101	0.00020743
MexV		0	4.47453e-05	0.000119114	0	3.76541e-05	7.58079e-05	0	0	0	0	6.68936e-05	0	0.00646795	0	0.000118594	0.000206015	0.000923584	0	0.000714743	3.7488e-05
mexW		0.00314597	0.00811025	0.0483268	0.0031231	0.00312907	0.000463896	0.00125943	0.00423142	0.00245058	0.000300818	0.00329763	0.00694136	0.385052	0.00255765	0.0029176	0.00247704	0.361358	0.00344395	0.164353	0.00266384
mexX		0.00613931	0.00736761	0.127467	0.149105	0.129333	0.0178925	0.19171	0.102267	0.12869	0.0239472	0.00586528	0.00253575	0.084409	0.139155	0.19147	0.0151597	0.0011453	0.120685	0.103297	0.01981
mexY		0.00270286	0.00997687	0.00258298	0.000179655	0.000190863	2.72763e-05	0.00014003	0.000200352	7.2359e-05	0	0.00559772	0.00490006	0.0186525	8.79537e-05	0.000664568	0.000244974	0.0200817	0.000130963	0.0151909	0.000227236
MexZ		0	5.39276e-05	4.46943e-05	0	4.49845e-05	0	0	0	0	0	0	0	0.000589691	0	5.07447e-05	0	0.000354084	0	0.000513176	5.05507e-05
mgrB		0.00147609	0.000231446	0.0105295	0.00952989	0.0117492	0.0178907	0.0188605	0.00727522	0.0106655	0	0.000378705	7.16912e-05	0.0100826	0.0142579	0.0208638	9.19816e-05	0	0.0116703	0.0146997	0.000469849
mgtA		2.37102e-05	0	0	0	0	0	0	0	0	0	0	0.000170284	0	0	0	0	0	0	0	0
MIR-1		0	0	0.000241586	4.76762e-05	0	0	0	0	0	0	0	0	0	5.939e-05	0	0	0	0	0	0
MIR-10		0	0	0.000727487	5.02321e-05	6.24829e-05	0	0	0	0	3.44622e-05	0	1.82776e-05	0	0.000111442	0	0	0	0	0	0
MIR-12		0	0	3.59498e-05	0	0	0	0	0	0	0	0	0	0	0	0	0	0	0	0	0
MIR-13		0	0	0.00085937	0	9.82593e-06	0	0	1.07221e-05	1.87549e-05	0	0	0	0	5.52159e-05	0	0	0	0	0	0
MIR-14		0.000130064	2.81781e-05	0.00499014	0.000708801	0.000919691	0.000224439	0.000120543	0.00019992	9.25939e-05	0	0	0	0	0.000124955	0	0	0	6.97102e-05	0	0
MIR-17		0	0	0.000456554	0.000102313	7.66831e-05	0	0	0	0	1.30549e-05	0	0	0	0	0	0	0	0	0	0
MIR-2		0	0	0	0	0	3.74065e-05	0	0	0	0	0	0	0	0	0	0	0	0	0	0
MIR-3		5.20255e-05	4.05149e-05	0.00367023	0.000456125	0.000949301	0.000112219	0.000493288	0.000192248	0.000187839	0.000132093	0.000175862	4.88024e-05	0	0.000661643	0	0	0	6.2798e-05	0	0
MIR-6		0	0	0.000165351	0.000117534	0.000275836	0	0	0	0	0	0	0	0	0	0	0	0	4.33549e-05	0	0
MIR-8		0	0	0.000352838	0	7.20227e-05	0	0	0	0	0	0	0	0	0	0	0	0	0	0	0
MIR-9		0	0	8.44951e-05	0	0	0	0	0	0	0	0	0	0	0	0	0	0	0	0	0
Moraxella_catarrhalis_M35		0	0	0	0	0	0	0	0	0	0	0	0.0003061	0	0	0	0	0	0	0	0
MOX-1		5.18893e-05	0	0	0	0	0	0	0	0	0	0	0	0	0	0	0	0	0	0	0
MOX-2		0	0.00404839	0.000489933	0.000459741	0.000248367	0	0	0.00435823	0.00386854	0	0.000148948	0.000166781	0	0.000774726	0.00090874	0	0	0.00111019	0.000182138	0
MOX-3		2.59447e-05	9.98545e-05	0	0.000532619	0.00068355	0	0	0.00402388	0.00368935	0	3.72337e-05	0	0	0.00178132	0.000524904	3.72249e-05	0	0.000811111	0.0003189	0.00011085
MOX-4		0.000259447	0.00767072	0.000827416	0.00203068	0.00199418	0	0	0.0133017	0.00993878	0	0.000346539	2.27197e-05	0.000150487	0.00430517	0.00504335	0.000221935	0.00101796	0.00293312	0.00334397	4.61067e-05
MOX-5		0.000439908	0.000801821	0.00214429	0.00243658	0.00121328	0	0	0.00418582	0.00308112	0	0.000116178	0.000106792	0	0.00599631	0.00756459	0.000335642	0	0.00377907	0.0011005	0.000126793
MOX-6		0.000362277	0.000678321	0.00206934	0.00200116	0.00146817	0	0	0.00211751	0.000987019	0	7.44743e-05	3.66297e-05	0	0.0040729	0.00604124	3.61511e-05	0	0.002554	0.000612939	0.000221073
MOX-7		0.000258769	0.000626114	0.00179263	0.00190919	0.000957139	0	0	0.00361511	0.00206497	0	0.000144965	2.15728e-05	0	0.00331654	0.00520783	0.000110076	0	0.00272031	0.00042646	0.000146213
MOX-8		7.76307e-05	0.00111614	0.000314637	0.000673758	0.000401621	0	0	0.00292286	0.000821177	0	4.60135e-05	0.000102666	0.000279901	0.00163699	0.00217552	0	0.000293554	0.00171747	0.00180011	3.17857e-05
MOX-9		0.00711615	0.0108524	0.00029796	0.00101807	0.000223578	0	0.000162721	0.000825299	0.00233202	0	0.00274381	0.00297507	0	0.00493143	0.000226266	0	0	0.00880927	0.0133515	0
mphA		0.026026	0.0251652	0.201736	0.132279	0.101007	0.0148581	0.166711	0.173351	0.290303	0.186714	0.00156391	0.000232658	0.0953975	0.0390438	0.0849423	0.00457393	0	0.0132971	0.0317009	0.0013107
mphB		0	0	0	0	0	0	0	0	0	0	0.000262255	8.99977e-05	0	2.83529e-05	0	0	0	0	0	0.000146569
mphC		0	0	0	0	0	0	0	0	0	0	0.000150054	0	0	0	0	0	0	0	0	0
mphD		0.342295	0.0784207	0.0801218	0.0755847	0.131611	0.0408166	0.0246016	0.011714	0.0182119	0.000132545	0.0781071	0.147042	0	0.000895949	0.00249744	0.000519194	0.000339266	0.0074869	0.0154995	0.000267585
mphG		0.00910181	0.00733293	0.00681498	0.00955942	0.017296	0.036987	0	0	2.52354e-05	0	0.00719423	0.00740169	0	0	0	0	0	0	0	0
Mrx		0.0215778	0.0253273	0.217603	0.146851	0.107457	0.0094436	0.176371	0.177604	0.311057	0.196366	0.00177286	0.000832211	0.101385	0.0448785	0.0977643	0.00457516	0	0.0146509	0.0325763	0.00169754
msbA		0.00957028	0.0263143	0.236636	0.216544	0.193619	0.142029	0.243148	0.158484	0.190416	0.195027	0.0132983	0.00769683	0.124107	0.186142	0.2412	0.214015	0.0131436	0.167311	0.161596	0.198124
msrA		0	0	0	0	0	0	0	0	0	0	0.000366635	0	0	0	0	0	0	0	0	0
msrC		0.000966913	0.00333736	0	0	0	0	3.27073e-05	0	0	0	0.000416298	7.16089e-05	0.0013298	0	0	0	0.0120554	0	0	0
msrE		0.311395	0.125932	0.121918	0.112234	0.174682	0.0340478	0.0459977	0.0178421	0.0259729	1.32701e-05	0.115873	0.216429	0	0.00244899	0.00396198	0.0010637	0.000333185	0.0103114	0.024037	0.000212135
mtrA		0.0136926	0.0101137	0	0	0	0	0	0	0	0	0.00458342	0.0090816	0	0	0	0	0	0	0	0
mtrC		0.000144333	0.000219308	0	0	0	0	0	0	0	0	0.00223187	0.00031552	0	2.73655e-05	0	0	0	0	0	0
mtrD		0.00424486	0.012849	0.000266787	0.00165185	0.00069602	0.000707919	0.000774912	0.000226266	9.26722e-05	0	0.0231904	0.0118595	0.00199447	0.000367728	5.09271e-05	0	0.00187659	0.000638322	0.00155604	0
mtrE		0.000570193	0.00111034	0	0.000186277	0.000196816	0	0.000637972	5.75889e-05	0.000203041	0	0.0039001	0.000390703	0.000827074	0.00200081	0.00268328	0	0	0.00103136	0.00140992	0
mtrR		0.0006951	0.000399047	0	0	0	0	0	2.7175e-05	0	0	0.00190174	0.00061945	0	2.8723e-05	0	0	0	0.000124421	0	0
multidrug_ABC_transporter		0.0080976	0.0179371	0.00160776	0.000835827	0.000834952	9.68207e-05	0.00152119	0.000649653	0.000718113	0	0.0102869	0.010496	0.000918267	0.00126567	0.0019809	2.44534e-05	0.00162168	0.00343426	0.0129028	9.93635e-05
MuxA		4.65298e-05	0.000136515	0.000184863	0	7.90232e-05	0	0	0	0	0	2.07781e-05	7.72314e-06	0.00367798	0	0.000233952	0	0.00122697	0	0.00139884	0
MuxB		0.00689864	0.0230951	0.00468502	0.00019912	0.000237367	1.36643e-05	9.78452e-05	0	0.000131339	0.000298113	0.0106815	0.0142862	0.0600534	6.30762e-05	0.000645354	0.00103739	0.0358028	0.000141309	0.0176862	0.000956372
MuxC		0.000717485	0.00209165	0.00213695	0	0.000183077	0.000110053	8.57092e-05	0	3.65528e-05	0	0.000946641	0.000732424	0.0237254	4.01493e-05	0.000173204	0.000143246	0.0173945	0.000151788	0.0130934	0.000446746
MvaT		0.00143867	0.000391792	0.00369087	7.8842e-05	0.000204848	0	3.2213e-05	1.06087e-05	0	0	0.000121906	0.000764675	0.0432726	0	5.06953e-05	7.44747e-05	0.0471085	0.00015713	0.0175147	0.000109528
NDM-10		3.67069e-05	0	0	0	0	0	1.23442e-05	0	0	0	0	0	2.15575e-05	0	0	0	0	0	0	0
NDM-12		0	0	3.84579e-05	3.92628e-05	0	0	0	0	0	0	0	0	0.000103101	0	0	0	0	0	0	0
NDM-13		0	0	0.00247995	0.00129867	0.00115342	0	0.00185594	0	0.000487738	0	0	0	0.00599445	0	6.50157e-05	0	0	0	0	0
NDM-14		3.67069e-05	0	8.44951e-05	0	2.65908e-05	0	0.000294023	0	0.000159081	0	0	0	0	0	0	0	0	0	6.12385e-05	0
NDM-17		0	0	0.0101677	0.00440085	0.0058544	0	0.000104171	0	0	0	0	0	0.0196712	0	6.01556e-05	0	0	0	0.000133004	0
NDM-2		0.000954379	0.000374416	0.00204551	0.000861539	0.00151518	0	0.00822044	0.00103284	0.00232272	0.00014043	0	0	0.00279942	0	6.48245e-05	0	0	0.000282398	0.00163283	0
NDM-3		0.00767174	0.00163701	0.0372276	0.0142129	0.0185301	0	0.0421443	0.00422895	0.0119838	8.85758e-05	0	0	0.0642041	0	0.00069032	0	9.71622e-05	0.00118729	0.00683608	0
NDM-5		0	4.36123e-05	0.00323445	0.00127292	0.00195044	0	0.00235011	0.000145099	0.000434753	0	0	0	0.00509818	0	0.00011639	0	0	0	0	0
NDM-6		0	0	0	0	0	0	0	0	0	0	0	0	3.80426e-05	0	0	0	0	0	0	0
NDM-7		0	8.96597e-05	4.34658e-05	0.00013007	0.000235802	0	0.00606151	0.00074435	0.00176709	0.000112922	0	0	0.00100199	0	8.24975e-05	0	0	0	0	0
NMC-A		0	0	3.37076e-05	0	6.31238e-05	0	0.000207846	0.000108451	5.49284e-05	0	0	0	0	0	0	0	0	0	0	0
NmcR		0	0	0	0	0	0.00154597	0	0	0	6.90612e-05	0	3.05248e-05	0	0	0	0.00400954	0	3.11709e-05	0	0.00375767
norA		2.56095e-05	4.79157e-05	0	0	0	0	0	0	0	0	8.22127e-05	5.07022e-05	0	0	0	0	0	0	0	0
norB		4.14987e-05	0.000148847	0.000484339	0.0011177	0.000570399	0.00100939	0.00018352	0.0007576	0.00022037	0	0.000353192	0.000109998	0	0.000230763	0.000109776	0	2.59914e-05	0.000290311	0.000114577	0.000178328
NPS-1		0.00240148	0.000479597	9.03079e-05	0.000117032	0.000169364	0	0	0	0	0	0.000290794	0.000230668	0	0	0	0	0	0	0	0
OCH-2		2.54125e-05	0.000127189	0	0	0	0	0	0	0	0	0	0	0	0	0	0	0	0	0	0
OCH-4		0	0.000438782	0	0	0	0	0	0	0	3.04033e-05	0	0	0	0	0	0	2.05538e-05	0	0	0
OCH-5		0	0	0	0	0	0	0	0	0	0	0	2.27197e-05	0	0	0	0	0	0	0	0
OCH-8		0	0	0	0	0	0	0	0	0	0	0	0	8.76762e-05	0	0	0	0.000104078	0	0	0
OKP-A		0	2.95199e-05	0	7.59996e-05	4.73994e-05	4.98317e-05	0	3.29344e-05	0	0	0	0	0	0.000883606	3.17536e-05	0.000319631	0	0.000318785	6.03457e-05	4.4954e-05
OKP-B		6.93067e-05	0.000306253	0	8.16315e-05	0.000208071	0.00358788	0	0.000401577	0.000194417	0	6.6231e-05	0	0	0.000826682	0	0	0	0.000666922	0.000156108	0.00036666
OKP-B-12		0	0.000115837	8.25689e-05	0.000420417	0.000309959	0.00298043	0	0.000309445	0.000326272	0	2.74988e-05	8.6043e-06	0	0.000378317	9.01873e-05	0	0	0.000717427	0.000306832	0.00014923
oleC		0.000152475	3.61052e-05	0	0	0	0	0	0	0	0	8.12692e-05	4.15884e-05	0	0	0	0	0	0	0	0
oleD		9.55263e-05	4.92353e-05	0	0	0	0	0	0	0	0	0	0.000411014	0	0	0	0	0	0	0	0
omp36		0.000951302	0.00215696	0.0302488	0.0290069	0.0272409	0.0185414	0.0252839	0.0205169	0.0271261	0.00410458	0.000921596	0.000404863	0.00665985	0.029911	0.0318413	0.00178375	0	0.0338767	0.0250546	0.00352841
ompF		0.00568818	0.0153379	0.248918	0.230597	0.217844	0.112589	0.319982	0.170256	0.222737	0.082619	0.00932695	0.00506607	0.185278	0.299096	0.41587	0.0612491	0.000458729	0.228063	0.253114	0.0670602
ompR		0.0737489	0.0332421	0.231884	0.195584	0.153589	0.112016	0.24285	0.136295	0.167941	0.0175199	0.0293104	0.0443111	0.104477	0.194942	0.262117	0.0461343	0.00995477	0.149449	0.13956	0.0496934
opcM		5.75098e-05	1.89909e-05	0	0	0	0	0	0	0	0	0	0.000649787	0.000151482	0	0	0	2.11034e-05	0	0.000121714	0
OpmB		3.98026e-05	8.23419e-06	4.93356e-05	0	3.20411e-05	0	0	0	0	0	2.57627e-05	0.000108211	0.0144156	0	6.07399e-05	6.68394e-05	0.00366474	0	0.00201419	0.000205462
OpmD		0	0	0	0	0.000147488	0	0	0	0	0	0	0	0.000567775	0	0.00018368	0	0.000171	0	0.000249781	4.84058e-05
opmD		0	2.77279e-05	0.000472647	2.89007e-05	0.000151933	0	0	0	0.000128859	0	0	0	0.00218744	0	0	0.000206676	0.000438603	0	0.00121927	0.000158789
opmE		6.05551e-05	0.000496435	0.00013296	5.32959e-05	0.000243914	0	0	0	5.85333e-05	0	0	7.21074e-05	0.00150779	0	0.000132406	0.000239576	0.000662418	0	0.00171799	7.79999e-05
OpmH		0.00100754	0.00151905	0.0134403	6.288e-05	0.000523521	0	0.000360486	0.000129261	6.24616e-05	0	0.000476695	0.00191555	0.105357	0.000109057	0.00039883	1.45303e-05	0.0900995	0.000373582	0.0455927	0.000240335
OprA		0.00144312	0.00174063	9.79404e-05	0.00067602	0.000351467	0	6.14835e-05	0.000369281	0.000143672	0	0.00099414	0.00101963	0.000299315	0.000719743	0.000105262	2.76959e-05	7.78431e-05	0.00019906	5.08808e-05	5.59428e-05
oprA		0.00111401	0.00183179	0	0	0	0	0	0	0	0	0.000939344	0.000788384	0	0	0	0	0	0	4.16852e-05	0
oprC		0.000125772	6.63569e-05	0	0	0	0	0	0	0	0	0.000101035	0.000285953	0.000909558	0	0	0	0.000177979	0	0.000212291	2.56357e-05
oprJ		0.00381635	0.00372035	0.00122446	0.00812214	0.00517495	0.0102618	0.00393017	0.000814492	0.000509904	5.60717e-05	4.53022e-05	0.00038395	0.0258089	7.13431e-05	0.000448131	5.80651e-05	0.0146548	2.64683e-05	0.00162429	0.000142484
oprM		0.0337677	0.0177876	0.00537873	0.0087895	0.00440063	0.000489047	0.00041581	0.00276703	0.00192822	8.17812e-05	0.0200354	0.0393357	0.0543368	0.00257345	0.00159622	0.000738659	0.0442655	0.00613156	0.0347524	0.000638228
oprN		0.000671923	0.00190417	0.0118744	3.14985e-05	0.000185116	0	0.000152918	0	2.91951e-05	0	0.000584907	0.00129445	0.0973405	0	0.000576323	0.000139946	0.0677454	0.000246701	0.0365269	4.24484e-05
OprZ		0.000192652	0	0	0	0	0	0	0	0	0	0	0.000122413	0.000373027	0	0	0	0	0	0.000232994	0
optrA		4.53932e-05	1.33933e-05	0	0	0	0	0	0	0	0	6.23343e-05	2.27197e-05	3.50442e-05	0	0	0	0.000178426	0	0	0
oqxA		0.00288961	0.00554657	0.0868712	0.0669138	0.0537872	0.0738473	0.00812475	0.0467559	0.0469871	0.00109473	0.00168392	0.000975075	0.000754721	0.0214829	0.0188417	0.00747693	0.00170167	0.0324374	0.00534315	0.0130371
oqxB		0.00520084	0.0300894	0.204995	0.173508	0.122782	0.0895425	0.01912	0.110686	0.103971	0.0052834	0.00935859	0.00742429	0.00915082	0.05081	0.0421612	0.0351914	0.0155662	0.080002	0.0156276	0.0380588
otrA		0.00010464	0.000126508	0	0	0	0	0	0	0	0	8.82041e-05	0	0	0	0	0	0	0	0	0
otrC		0	0	0	0	0	0	0	0	0	0	2.07781e-05	0	0	0	0	0	0	0	0	0
OXA-1		0.00247679	0.00505694	0.00949428	0.0378329	0.0829331	0.0116184	0.0106021	0.0651449	0.0727073	0.183205	0.000607683	0.000101259	0.0076222	0.00601053	0.0209581	0.00275923	0	0.0052517	0.0196616	0.000534164
OXA-10		0.0131987	0.00456081	0.00660077	0.0123427	0.0173328	0.0199884	0.0333924	0.0056736	0.0048683	0	0.00347507	0.00195357	0	0.00152928	0.00081995	5.54939e-05	4.61359e-05	0.00209077	0.000998056	0
OXA-100		0	0	0	0	0	0	0	3.83092e-05	0	0	0	0	0	0	0	0	0	0.000104562	3.43922e-05	0
OXA-101		0.000409847	3.2352e-05	0	0	0	0	0	0	4.65731e-05	0	0	3.05248e-05	0	0	0	0	0	0	0	0
OXA-106		0	0	0	0	0	0	0	0	4.65731e-05	0	9.64277e-06	0	0	0	7.38969e-05	0	2.68808e-05	6.93624e-05	9.80424e-05	0
OXA-11		0.00212376	0.000453976	0.00132028	0.00140998	0.00287537	0.00310755	0.00392155	0.000556894	0.000488812	0	0.000500295	0.000305638	0	6.90269e-05	4.65522e-05	0	0	0.000653242	0.000214528	0
OXA-114		0	0	0	0	0	0	0	0	0	0	0	0	3.5659e-05	0	0	0	4.40568e-05	0	0.000251135	0
OXA-116		0	0	0	0	0	0	0	0	0	0	0	0	0	0	0	0	0	0	0.000116107	0
OXA-118		0.000745177	6.31552e-05	0	6.28622e-05	6.85949e-05	0.000910834	0.000130056	2.82898e-05	0	0	3.47008e-05	0.000542229	0	0	0	0	0	0	0	0
OXA-119		0.00294345	0.00108051	0.000263974	0.00268287	0.00123955	0.014359	0.000426018	0.000206709	0	0	0.000397365	0.000717279	0	0.000111897	9.16649e-05	0	0	4.41461e-05	0	0
OXA-12		0.00825905	0.0118352	0.00283486	0.035148	0.02547	0.000485859	0.00635554	0.0354656	0.0182724	0.000311288	0.0032741	0.00192699	0	0.0204263	0.00901116	0.00436466	0	0.0168415	0.0100589	0.00416887
OXA-129		0.00152189	0.00235467	0	0	0	0	0	0	0	0	0.000667164	0.000370408	0	0.000903507	0	0	0	0.000171395	0.000868338	0
OXA-13		0.000707918	0.000108802	0.000285176	0.00051608	0.000853563	0.000750099	0.00223119	9.04445e-05	0.000124521	0	8.34632e-05	8.74741e-05	0	1.05474e-05	5.80741e-05	0	0	0	0	0
OXA-130		0	8.55058e-06	0	0	0	0	0	0	0	0	0	0	0	0	0	0	0	0	0	0
OXA-133		0	0	0	0	0	0	0	0	0	0	0	0	0	0	0	0	0	0	5.49122e-05	0
OXA-134		3.63035e-05	4.97669e-05	0	0	0	0	0	0	0	0	0	6.7899e-05	0	0	0	0	0	0	0	0
OXA-139		0	0	0	0	0	0	0	0	0	0	0	0	0	0	0	0	0.000125975	0	0	0
OXA-14		0.000308509	0.000187132	0.000145476	4.78735e-05	0.000532812	0.000665457	0.000311347	8.08254e-05	0.000127042	0	0.000152446	4.94383e-05	0	0	0	0	0	0.000172983	3.53614e-05	0
OXA-141		3.60395e-05	0	0	0	0	5.1825e-05	0	0	0	0	0	0	0	0	0	0	0	0	0	0
OXA-142		0	0	0	0	0	0	5.51357e-05	0	0	0	0	0	0	0	0	0	0	0	0	0
OXA-143		0	0	0	0	0	0	0	0	0	0	0	0	0	0	0	0	0.000151798	0	0	0
OXA-145		0.00168298	0.000392914	2.32914e-05	3.5042e-05	0.000175868	0.000322684	4.61131e-05	6.1771e-05	0	0	0.000317126	0.000183998	0	2.4072e-05	0	0	0	0	0	0
OXA-147		0.000111777	8.34504e-06	5.12205e-05	8.66623e-05	0	5.35785e-05	0.000138197	2.77212e-05	4.65731e-05	0	0	4.64989e-05	0	0	0	0	0	0	0	0
OXA-15		0.027426	0.0173197	0.00246334	0.00332592	0.000608277	0.0060117	0.00698749	0.00309817	0.000745029	0.000138308	0.0020144	0.00134024	0	0.00193709	0.00517958	4.80475e-05	6.74585e-06	0.000557558	5.8509e-05	0
OXA-16		0.000154255	0	0	6.25241e-05	0.000248065	0	1.21796e-05	5.25383e-05	6.13706e-05	0	2.20347e-05	3.05248e-05	0	0	5.45225e-05	0	0	0	0	0
OXA-161		3.60395e-05	0	0	0	5.18454e-05	0	0	0	0	0	0	0	0	0	0	0	0	0	0	0
OXA-164		0.000318563	9.65567e-05	0	0	0	0	0	0	0	0	0	0	0	0	0	0	0	0	0	0
OXA-17		0.000372589	0.000179538	0.000130098	0.000180772	0.000381107	0	0.00676079	7.33485e-05	0.000289988	0	0	4.88024e-05	0	0	0	0	0	0	0	0
OXA-179		0	0	0	0	0	0	0	0	0	0	0	0	0	0	0	0	0	0	4.18379e-05	0
OXA-18		0.0137671	0.00546381	0.00100532	0.000294486	0.000468787	0.000673725	0	4.5971e-05	0	9.80047e-05	1.86509e-05	4.62933e-05	0	0	0	0	0	0	0	0
OXA-181		0.000186997	0	0.00056346	0.000173248	0.000441932	0.000268903	0	0	0	0	0	0	0	0	0	0	0	0	0	0
OXA-182		0	0	0	0	0	0	0	0	0	0	0	0	0	0	0	0	0.000459767	3.61075e-05	0.00018802	0
OXA-183		0.00137858	0.000169416	0.0001997	0.00041834	0.000503417	0.000482206	0.00055847	0.000152013	3.38972e-05	0	0.000387639	0.000104629	0	1.66681e-05	0	0	0	0.000140514	0	0
OXA-19		7.45177e-05	0	0	0	0.000112402	0	0	2.78612e-05	0	0	3.64359e-05	0	0	0	0	0	0	0	0	0
OXA-198		3.78277e-05	1.87448e-05	0	0	0	0	0	0	0	0	0	0	0	0	0	0	0	0	0	0
OXA-199		0.00130898	0	0.00150492	0.00228901	0.00213261	0.000645368	3.27073e-05	0	0	0	0	0	2.19567e-05	3.84647e-05	8.32319e-05	0	0	0	0	0
OXA-2		0.0254078	0.0167548	0.00214828	0.00209151	0.000883088	0.00570075	0.00583572	0.00309579	0.000406274	1.17741e-05	0.00178928	0.00149579	4.3644e-05	0.001486	0.00363099	0	0	0.000658501	2.8384e-05	0
OXA-20		0.000633401	6.59908e-05	9.63402e-05	0.00205103	0.00120679	0.0156449	0	7.13771e-05	0	0	3.04539e-05	0	0	0	0	0	0	0	0	0
OXA-205		0.00193746	0.000597533	0.000189356	0.00156881	0.000867794	0.0121087	0.000231747	0.000263581	5.64522e-05	0	0.000357375	0.00021946	0	4.26646e-05	4.64339e-05	0	0	0.000183939	0	0
OXA-207		0	0	0	0	0	0	0	0	0	0	0	0	0	0	0	0	0.0012209	0	8.70298e-05	0
OXA-209		0.0289006	0.0104076	0	0	0	0	0	0	0	0	0.000316322	0.000662561	0	0	0	0	0	0	0	0
OXA-21		0.0112083	4.13278e-05	0.00151029	0.0227324	0.00983974	0.131843	0	9.80136e-05	0	0	0	0	0	2.12196e-05	1.0811e-05	0	0	0.000236272	0	0
OXA-210		0.00104514	0.000893933	0.000232917	0.000439538	2.72222e-05	0.000155475	0.000196055	0.000271652	7.88738e-05	0	0.000185282	0	0	9.05328e-05	0.000219603	0	0	5.4832e-05	0	0
OXA-211		0.0122258	0.00357957	8.07055e-05	3.92628e-05	0	0	0	0	0	0	0.0062143	0.0117541	0	0	0	0	0	0	8.56674e-05	0
OXA-212		0.00991086	0.00299268	0	0	0	0	0	0	0	0	0.00463909	0.0073278	0	0	0	0	4.37543e-05	4.39855e-05	5.22285e-05	0
OXA-213		0	0	0	0	0	0	0	0	0	0	0	0	0	0	0	0	0	0	8.15505e-05	0
OXA-214		0	0	0	0	0	0	0	0	0	0	0	0	0	0	0	0	1.17047e-05	0	0	0
OXA-215		0	0	0	0	0	0	0	0	0	0	0	0	0	0	0	0	0	0	4.19917e-05	0
OXA-217		0	0	0	0	0	0	0	0	0	0	0	7.73099e-05	0	4.18286e-05	0	0	2.81675e-05	0	0.000157889	0
OXA-223		0.000108513	0	0	0	0	0	0	0	0	0	0	0	0	0	0	0	0	0	0	0
OXA-226		0	6.0229e-05	0	5.72115e-05	9.75163e-06	0.000259125	9.26708e-05	0	0	0	3.73701e-05	1.40443e-05	0	0	0	0	0	0	0	0
OXA-228		0	0	0	0	4.54614e-05	0	0	0	0	0	0	0	0	0	0	0	0	0	0	0
OXA-229		0.000287271	9.84671e-05	0	0	0	0	0	1.70263e-05	0	0	2.5828e-05	0.000223326	0	0	0	0	1.87524e-05	0.000137668	0.000908613	0
OXA-23		3.39413e-05	0	0	0	0	0	0	0	0	0	3.47008e-05	6.58239e-05	0	0	0	0	0	0	1.09508e-05	0
OXA-230		0.000574542	0	0	0	7.93103e-05	0	0	0	0	0	0	0.000119164	0	0	0	0	6.49281e-05	0.000167101	0.00121809	0
OXA-231		0	0	0	0	0	0	0	0	0	0	0	0	0	0	0	0	0.000615236	0	0	0
OXA-232		0.00145858	0	0.00191317	0.00169608	0.00185537	0.000914271	0.000112765	0	0	0	0	0	4.24715e-05	0	3.87054e-05	0	0	0	0	0
OXA-233		0	2.77279e-05	0	0	2.54119e-05	0	0.000171103	0	0	0	0	0	0	0	0	0	0	0	0	0
OXA-235		0	0	0	0	0	0	0	0	0	0	0	3.92802e-05	0	0	0	0	0	0	0	0
OXA-236		3.59089e-05	0	0	0	0	0	0	0	0	0	0	1.36595e-05	0	0	0	0	2.29534e-05	0	0	0
OXA-239		0	3.02399e-05	0	0	0	0	0	0	0	0	5.91736e-05	0.000111439	0	0	0	0	0	0	0	0
OXA-240		0.00521624	0.00241209	0.00326149	0.00509117	0.00635636	0.00750099	0.0119411	0.0029426	0.00232415	7.80341e-05	0.00151901	0.000926396	0	0.000866344	0.000522858	0	0	0.000610463	0.000393877	0
OXA-242		0	0	0	0	0	0	0	0	0	0	0	0	0	0	0	0	0	0	2.355e-05	0
OXA-243		0.000108118	0	0	0	0	0	0	0	0	0	0	0	0.000177937	0	0	0	0	0	0.000226329	0
OXA-244		0.00344075	0	0.00275358	0.00376167	0.00506061	0.0013983	9.89831e-05	0	0	0	0	0	0.000233762	9.25346e-05	0.000100388	0	0	0	0	0
OXA-246		0.00033533	4.95404e-05	9.69695e-05	0.000106899	0.000520892	0.000321471	0.000287059	0.000170251	0.000108374	0	0.00010704	0	0	0	0	0	0	1.152e-05	0	0
OXA-247		0	0	1.11628e-05	3.5396e-05	6.6995e-05	0	0	0	0	0	0	0	0	0	0	0	0	0	0	0
OXA-251		0.000260812	2.60241e-05	0.00032169	0.000181294	0.000496381	0.000535785	0.00105289	4.50581e-05	0.000222494	0	9.64277e-06	4.88838e-05	0	2.24508e-05	0	0	0	0	9.41726e-05	0
OXA-253		0	0	0	0	0	0	0	0	0	0	0	0	0	0	0	0	0.00059388	0	8.19278e-05	0
OXA-255		0	0	0	0	0	0	0	0	0	0	0	0	0	0	0	0	0.000559798	0	4.87704e-05	0
OXA-257		7.18178e-05	0	0	0	0	0	0	0	0	0	0	5.36544e-05	0	0	0	0	0	0	8.01274e-05	0
OXA-258		0	0	0	0	0	0	0	0	0	0	0	0	6.34163e-05	0	0	0	0	0	0.000107895	0
OXA-26		0	0	0	0	0	0	0	0	0	0	0	0	0	0	0	0	3.3665e-05	0	0	0
OXA-278		0.000143636	0	0	0	0	0	0	0	0	0	0	9.91025e-05	0	0	0	0	0	0	0	0
OXA-3		0.032868	0.000281589	0.00489429	0.0754604	0.0261594	0.357385	0	0.000207212	3.17544e-05	0	0.000135544	0.000334338	4.92353e-05	5.19755e-05	8.68572e-05	0	0	0.000312345	9.38972e-05	0
OXA-309		0.0134918	0.00421307	9.21065e-05	0	0	0	0	0	0	0	0.00482989	0.00824199	0	1.04771e-05	0	0	0	0	0	0
OXA-317		0	0	0	0	0	0	0	0	0	0	0	0	0	0	0	0	0	0	5.97094e-05	0
OXA-32		0	0	0	5.00601e-05	0	5.1825e-05	0	0	0	0	0	0	0	0	0	0	0	0	0	0
OXA-324		0	0	0	0	0	0	0	0	0	0	0	0	0	0	0	0	0	2.5519e-05	0	0
OXA-325		0	0	0	0	0	0	0	0	0	0	0	0	0	0	0	0	0	0.00018023	0.000269582	0
OXA-326		0	0	0	0	0	0	0	0	0	0	0	0	0	0	0	0	6.81741e-06	0	0	0
OXA-327		0	0	0	0	0	0	0	0	0	0	0	0	0	0	0	0	0	0	2.32622e-05	0
OXA-329		0.000108911	0	0	0	0	0	0	0	0	0	5.3981e-05	7.98252e-05	0	0	0	0	0	8.02792e-05	7.63702e-05	0
OXA-333		0.0216303	0.0028689	0	0	0	0	0	0	0	0	0.0056238	0.0123052	0	2.70958e-05	0	0	0	0.000121481	0	4.732e-05
OXA-334		0.000289368	0.000597717	0	0	0	0	0	0	0	0	0.000279828	0.000534906	0	0	0	0	0	5.76001e-05	0	0
OXA-335		3.63035e-05	5.09985e-05	0	0	0	0	0	0	0	0	4.1641e-05	8.48231e-06	0	0	0	0	0	0	0	0
OXA-338		0	0	0	0	0	0	0	0	0	0	0	2.67889e-05	0	0	0	0	0	6.05799e-05	0.000198787	0
OXA-34		0.000154255	0.000173271	0	4.90098e-05	0.000196403	0.00127546	0	6.96173e-05	0	0	4.43345e-05	1.82776e-05	0	8.40497e-05	0	0	0	0	0	0
OXA-347		0.00629376	0.00847874	0	0	0	0	0	0	0	0	0	0.000546382	0	0	0	0	0	0	0	0
OXA-348		0	0	0	0	0	0	0	0	0	0	0.000170474	0.000107857	0	0	0	0	0	0	0	0
OXA-349		0	0	0	0	0	0	0	0	0	0	0	5.94826e-05	0	0	0	0	0	0	0.000264578	0
OXA-35		0	0	0	0	3.7792e-05	5.35785e-05	0	0	2.1308e-05	0	9.58684e-05	0	0	0	2.47074e-05	0	0	0	0	0
OXA-350		3.63035e-05	1.5936e-05	0	0	0	0	0	0	0	0	0.000425304	0.000971018	0	0	0	0	0	0	9.13186e-05	0
OXA-352		0	0	0	0	0	0	0	0	0	0	0	0	0	0	0	0	0	0	4.18379e-05	0
OXA-354		0	0	0	0	0	0	0	0	0	0	0	0	0	0	0	0	0	0.000117069	5.72665e-05	0
OXA-355		0.000107727	0	0	7.04363e-05	0	0	0	0	0	0	0	0	0	0	0	0	3.14207e-05	4.1687e-05	0.00031804	0
OXA-356		0	8.37726e-06	0	0	0	0	0	0	3.4197e-05	0	0	0	3.19012e-05	0	0	0	0	0	0.000283316	0
OXA-357		0	0	0	0	0	0	0	0	0	0	0	0	0	0	0	0	0	7.10696e-05	0.000203821	0
OXA-358		0	0.000106937	0	0	0	0	0	0	0	0	0	0	0	0	0	0	0.000118905	0	0.000264877	0
OXA-359		0	0	0	0	0	0	0	0	0	0	2.5828e-05	1.85037e-05	0	0	0	0	0	0	0	0
OXA-36		0.00342448	0.00136216	0.000219261	0.00295959	0.000757094	0.0135567	0.000171677	0.000247265	9.31462e-06	0	0.000143502	0.000135975	0	0.000176791	0.000559072	6.0706e-05	0	0	0	0
OXA-361		0.000143636	0	0	0	0	0	0	0	0	0	0	0	0	0	0	0	3.14649e-05	0	6.45296e-05	0
OXA-362		0.000107727	0	0	0	0	0	0	0	0	0	0	0.000108385	0	0	0	0	0	0	0	0
OXA-363		0.000466816	5.89841e-05	0	0	0	0	0	0	0	0	0.000130509	0.000166813	0	0	0	0	0	0	0	0
OXA-366		3.63035e-05	0	0	0	0	0	0	0	0	0	0	8.12589e-05	0	0	0	0	0.000313333	0	8.54688e-05	0
OXA-368		0	0	0	0	0	0	0.000331575	0	3.92785e-05	0	0	0	0	0	0	0	0	0	0	0
OXA-37		0.000558883	0.000113367	5.31888e-05	0.000719482	0.000209994	0.00584005	0	0	0	0	4.09721e-05	0.000190168	0	2.4072e-05	1.09361e-05	0	0	0	0	0
OXA-371		0	0	0	0	0	0	0	0	0	0	0.000272442	6.14585e-05	0	0	0	0	0	0	0	0
OXA-377		0	0	0	0	0	0	0	0	0	0	0	0	0	0	0	0	0	0	5.91367e-05	0
OXA-378		0	0	0	0	0	0	0	0	0	0	0	1.38492e-05	0	0	0	0	0	0	0	0
OXA-380		0	0	0	0	0	0	0	0	0	0	0	0	0	0	0	0	0	4.11429e-05	0	0
OXA-383		0	0	0	0	0	0	0	0	0	0	0	0	0	0	0	0	0	4.39855e-05	0	0
OXA-384		0	0	0	0	0	0	0	0	0	0	0	0	0	0	0	0	0	0	4.21466e-05	0
OXA-389		0	0	0	0	0	0	0	0	0	0	3.65665e-05	7.50769e-05	0	0	0	0	0	0	0	0
OXA-397		0.000106188	0	0	0	0	0	0	0	0	0	0	0	0	0	0	0	0	0	0	0
OXA-4		0	8.43425e-06	0	3.40214e-05	0.000153279	0	4.70168e-05	7.44068e-05	0.000138904	0.00027521	6.58446e-05	3.2051e-05	0	8.78034e-05	4.95227e-05	0	0	3.26038e-05	1.09508e-05	4.732e-05
OXA-415		0	0	0	5.86912e-05	0	0.000362775	0	0	0	0	0	0	0	0	0	0	0	0	0	0
OXA-418		0.000682269	0.000292163	0	0	0.000223059	0	0	3.65332e-05	0.000101289	0	0.000112638	0.000190919	6.13273e-05	0	0	0	0.000223272	0.000203624	0.00407723	3.02575e-05
OXA-420		0.000141584	0.0001021	0	0	0	5.08996e-05	0	0	0	0	0	0	0	0	0	0	0	0	0	0
OXA-421		0	0	0	0	0.000107127	0	0	0	0	0	0	2.34929e-05	0	0	0	0	5.71285e-05	0.000776538	0.00207259	0
OXA-436		0.00157078	0	0.00139853	0.0016738	0.0023357	0.000968052	1.22028e-05	4.04141e-05	0	0	0	0	0.000109183	2.14862e-05	5.04031e-05	0	0	0	0	0
OXA-45		0.0217363	0.011953	0	6.1398e-05	3.9229e-05	0.000269922	0	0.000789868	0	0.000156173	2.66372e-05	0	0	0	0	0	0	0	0	0
OXA-454		7.45177e-05	0	0	3.92628e-05	2.10127e-05	0.000214314	0.000111169	0	1.80117e-05	0	9.84753e-06	0	0	0	0	0	0	0	0	0
OXA-46		0.00361411	0.00190461	0.000223246	0.000809802	0.000336494	0.00300039	0.000585606	0.000309602	0.00011626	0	0.000589598	0.000401213	0	0.000269423	0.000318526	0	0	0.000394225	0	0
OXA-47		3.59089e-05	1.76758e-05	0	8.55457e-05	0.000107138	0	0	2.01701e-05	0	0.000206491	3.70983e-05	0.000117818	2.15575e-05	0	3.60022e-05	0	0	0	1.10248e-05	0
OXA-48		0	0	0	0	2.10127e-05	0	0	0	0	0	0	0	0	0	0	0	0	0	0	0
OXA-49		7.2342e-05	0	0	0	0	0	0	0	0	0	7.17508e-05	5.1857e-05	0	0	0	0	0	0	0	0
OXA-5		0.000482551	0.00250778	0	0	0	0	0	0	5.54559e-05	0	0.000190657	0	0	5.23853e-05	0	0	0	0	0	0
OXA-50		0	0	0	0	0	0	0	0	0	0	0	0	0	0	1.10211e-05	0	3.57053e-05	0	0	0
OXA-53		0.000288316	0.000122287	0	0.00144975	0.000457584	0.00502703	1.23323e-05	4.75562e-05	0	0	9.2582e-05	0.00021506	0	0	0	0	0	0	0	0
OXA-535		7.47989e-05	0	0	0	0	0	0	0	0	0	0	0	0	0	0	0	0	0	0	0
OXA-54		0.00071059	0	0.000673146	0.000551269	0.00132225	0.000699149	0	0	0	0	0	0	0.000106561	0	5.04031e-05	0	0	0	0	0
OXA-55		0	0	4.33552e-05	0	0	0	0	0	0	0	0	0	0	0	0	0	0	0	0	0
OXA-56		7.45177e-05	1.94593e-05	0	0	0	5.35785e-05	6.08899e-05	0	3.338e-05	0	0	0	0	0	0	0	0	0	0	0
OXA-58		0.169421	0.0744795	0.000877608	5.04202e-05	9.57077e-05	0.000152699	0	0.000110782	3.92785e-05	0	0.000933709	0.00203862	0	0	0	0	0	7.92792e-05	0	0
OXA-62		0	0	0	0	0	0	0	0	0	0	0	0	0	0	0	0	1.38621e-05	0	0	0
OXA-64		0	0	0	0	0	0	0	0	0	0	0	0	0	0	0	0	0	0	4.16852e-05	0
OXA-68		0.000108513	0	0	0	0	0	0	0	0	0	0	3.12693e-05	0	0	0	0	3.14207e-05	0	7.76536e-05	0
OXA-7		0.000149035	6.47648e-05	4.98958e-05	0	0.000122373	0	0	0	0	0	0	0	0	0	0	0	0	0	0	0
OXA-72		0	0	0	0	0.000124975	0	0	0	0	0	0	0	0	0	0	0	0.000762013	0	4.58828e-05	0
OXA-73		0	0	0	0	0	0	0	0	0	0	0	2.61641e-05	0	0	0	0	0.000299251	0	0	0
OXA-74		0.000149035	7.65837e-05	0	0.000132679	0.000204917	0	0.00147588	3.29344e-05	0.000110668	0	5.12666e-05	0	0	0	0	0	0	0	0	0
OXA-78		0	0	0	0	0	0	0	0	0	0	0	0	0	0	0	0	0	0	7.41769e-05	0
OXA-84		0	0	0	0	0	0	0	0	0	0	0	0	0	0	0	0	0	0.000129815	7.13582e-05	0
OXA-85		0.00238017	0	0	0	0	0	0	0	0	0	0.000173493	0.000468384	0	0	0	0	0	0	0	0
OXA-86		0	0	0	0	0	0	0	0	0	0	0	0	0	0	0	0	0	2.9077e-05	0	0
OXA-89		0	0	0	0	0	0	0	0	0	0	9.27459e-05	0	0	0	0	0	0	0	4.21466e-05	0
OXA-9		0.00129949	0.00138041	0.0303431	0.0353808	0.0469159	0.00886846	0.0198054	0.0139296	0.0226362	0.0276437	0.000283787	0.000468399	0.00556265	0.0137964	0.0126833	0.000828453	2.45857e-05	0.00984327	0.00913944	0.00117705
OXA-92		3.6171e-05	0	0	0	0	0	0	0	0	0	0	0	0	0	0	0	0	0	8.41987e-05	0
OXA-94		0	0	0	0	0	0	0	0	0	0	0	2.35546e-05	0	0	0	0	0	0.000165921	0.000185056	0
OXA-96		3.53959e-05	1.76758e-05	0	0	0	0	0	0	0	0	0	0	0	0	0	0	0	0	0	0
OXA-97		3.53959e-05	3.27503e-05	0	0	0	0	0	0	0	0	0	0	0	0	0	0	0	0	0	0
OXY-1		0.00139661	0.00132187	0.00106465	0.0293648	0.0153393	4.89755e-05	0.00107256	0.0121232	0.00655206	0	0.000192973	0.000206698	0	0.00473078	0.00013836	6.90531e-05	0	0.011673	0.00100932	0.000166699
OXY-1-3		0	0	0	0	2.02299e-05	0	0	0	4.56722e-05	0	0	0	0	0	0	0	0	0	0	0
OXY-2		0.000137175	0.000297553	4.37947e-05	0.000972792	0.000506088	0	0.00496762	0.00136642	0.00280238	0	0	0	0	0.000277973	0	5.06157e-05	0	0.00093357	9.17006e-05	5.20129e-05
OXY-3		0.000103238	0.000218605	0	0.00116822	0.000533684	0	0.000195126	0.00187892	0.000422108	0	0	8.89078e-05	0	0.000653387	0	2.44534e-05	0	0.00176637	0	1.96982e-05
OXY-4		0.000102526	3.32523e-05	0	0.00161795	0.000768836	0	9.35388e-05	0.000323972	0.000231005	0	0.000102462	5.1393e-05	0	9.33967e-05	0	0	0	0.00180238	0	0
OXY-5		0	0.000112308	0	0.00179957	0.00127647	0	0	0.0014712	9.31462e-06	0	0	6.51654e-05	0	0.00100931	0	0	0	0.00162484	0	0
patA		0.00591629	0.0145679	0.237664	0.208432	0.170058	0.10855	0.244233	0.143148	0.175114	0.00199289	0.00753191	0.00350731	0.0971339	0.186209	0.246768	0.00366367	0.000773778	0.154416	0.13406	0.0140749
patB		0.000102174	0.0017225	0	0	0	0	0	0	0	4.65357e-05	0.000826938	0.00018534	0	0	0	0	0	0	0	0
PBP-1A		0.000236295	0.00671493	0.00802373	0.00749844	0.00514641	0.00479813	0.00227921	0.00552214	0.00352076	0.00712793	0.0115272	0.00123944	0.00121935	0.00311589	0.00199057	0.00640861	0.000373981	0.00525673	0.00108735	0.00814847
PBP-1B		0.000186889	0.00762678	0.0017017	0.00216273	0.00209381	0.00562574	0.00298044	0.00140091	0.00236813	0.0292356	0.00792862	0.00113546	0.000734261	0.00166103	0.00196298	0.0193068	3.84558e-05	0.0020669	0.001309	0.0161328
PBP-2X		0	0.00193845	0	0	0	0	0	0	0	0	0.00317829	0.000399681	0	0	0	0	0	0	0	0
PDC-4		0	0	3.97795e-05	0	5.50315e-05	0	0	0	0	0	0	0	0.000377789	0	0	0.000135179	2.11034e-05	0	0.000229501	0
PDC-5		0	0	0	0	0	0	0	0	0	0	0	0	0.0001238	0	3.68204e-05	0	0	0	0	0
PDC-6		0	0	0	0	0	0	0	0	0	0	0	0	1.35504e-05	0	5.018e-05	0	0	0	0	0
PDC-7		0	0	0	0	0	0	0	0	0	0	0	0	6.32353e-05	0	0	0	5.03423e-05	0	0	0
PDC-75		0	0	0	0	0	0	0	0	0	0	0	0	0.000265133	0	0	0	0	0	0	0
PDC-77		0	0	0	0	2.61859e-05	0	0	0	0	0	0	0	0	0	0	0	0	0	0	0
PDC-8		0	0	0	0	0	0	0	0	0	0	0	0	6.30346e-05	0	0	2.27861e-05	0	0	0	0
PDC-82		0	0	0	0	0	0	0	0	0	0	0	0	0	0	0	0	3.31908e-05	0	0	0
PDC-9		0	0	0	0	0	0	0	0	0	0	0	0	7.15044e-05	0	0	0	0	0	0	0
PDC-90		0	0	0	0	0	0	0	0	0	0	0	0	0.000257446	0	3.68204e-05	0	2.57078e-05	1.152e-05	0.000123352	9.04379e-05
PDC-92		0	0	0	0	0	0	0	0	0	0	0	0	0	0	0	0	3.14207e-05	0	0	0
PEDO-1		3.46533e-05	0	0	0	0	0	0	0	0	0	0	8.70445e-06	0	0	0	0	0	0	0	0
PEDO-2		0	1.7821e-05	0	0	0	0	0	0	0	0	0	0	0	0	0	0	0	0	0	0
penA		0.00319119	0.0120284	0.0354999	0.0850759	0.0679129	0.0339483	0.160452	0.0696354	0.0951395	0.000502681	0.0170237	0.00573446	0.000558385	0.0345702	0.00978151	0.00960955	0.000179904	0.0349507	0.0186525	0.00955469
PER-1		3.21781e-05	0.00260011	0.000444007	0.000136247	0	0.000555268	0	0.000392419	0.000516605	0	0	4.74149e-05	0	9.55066e-05	0.000965553	0	0	0.000219572	0.000968888	0
PER-2		0	1.85842e-05	0	0	0	0	0	0	0	0	0	0	0	0	4.26342e-05	0	0	0	0	0
PER-3		0	6.56293e-05	0	0	0	0	0	0	0	0	2.66372e-05	0	0	5.40861e-05	8.41624e-05	0	0	0	0.000113127	0
PER-6		0	4.36123e-05	0	0	0	0	0	0	0	0	0	0	0	4.41804e-05	4.31205e-05	0	0	0	0	0
pmrA		0	0	0	0	0	0	0	0	0	0	9.64277e-06	2.27197e-05	0	0	0	0	0	0	0	0
PmrF		0.00406284	0.00787556	0.124169	0.114028	0.0911596	0.12331	0.119874	0.0799315	0.0845537	0.0844722	0.00365857	0.00152909	0.0569359	0.0959361	0.129395	0.0821367	0.000761697	0.0854161	0.0802919	0.0759576
porin_OmpC		0.000621116	0.000853967	0.0368359	0.0214108	0.0245029	0.00458235	0.0340808	0.0117366	0.0191354	0.000677236	0.000758545	0.000428371	0.020318	0.028565	0.0442122	0.00192148	0	0.0224762	0.0272913	0.00134325
poxtA		5.48571e-05	0	0	0	0	0	0	0	0	0	0	6.92635e-05	0	0	0	0	0	0	0	0
PSE-1		0.000120078	3.15594e-05	0.000111118	0.000132799	0	0	0	0.000554828	0.000851854	0	0	0	0	0	0	0.000219737	0	9.93931e-05	0	2.59528e-05
Pseudomonas_aeruginosa_emrE		0.000360395	8.15664e-05	6.49183e-05	0	5.24424e-05	0	0	0	0	0	1.68629e-05	0	0.000645676	0	5.70157e-05	3.75034e-05	0.000298671	0	0.000157242	0
puromycin_resistance_protein		0	0	0	0	0	0	0	0	0	0	3.65665e-05	0	0	0	0	0	0	0	0	0
PvrR		2.48392e-05	3.15594e-05	0.00115643	0	0	0	0	0	0	0	4.0008e-05	9.09084e-05	0.00247629	0	0	0	0.0019319	4.11429e-05	7.46257e-05	0
qacA		0	0	0	0	0	0	0	0	0	0	1.55282e-05	0	0	0	0	0	0	0	0	0
qacB		1.92818e-05	0	0	0	0	0	0	0	0	0	0	6.7423e-05	0	0	0	0	0	0	0	0
qacG		0	0	0	0	0	0	0	0	0	0	1.57439e-05	8.53069e-06	0	0	0	0	0	0	0	0
qacH		0.0854136	0.0262282	0.0114399	0.0175121	0.0116524	0.0243578	0.00746906	0.0242308	0.0160097	0.000162781	0.00326126	0.00521395	0.00377381	0.00360135	0.00181503	0.000128388	0.000417656	0.00166311	0.00104722	0.000585198
qepA		0.00110552	0.00104706	0.0206282	0.00482527	0.00341684	0	0	0	0	0	0.00027867	0.000270735	0	0.00291043	0.00188283	0	0	0.000222035	0.000403652	0
QepA1		0	0	0.000637937	7.58536e-05	0.000239423	0	0	0	0	0	2.28745e-05	3.60413e-05	0	7.57169e-05	0.000101697	0	0	0	0	0
QepA2		3.879e-05	1.76758e-05	0.000261813	0	9.3954e-05	0	0	0	0	0	0	0	0	2.46657e-05	0	0	0	0	0	0
qnrA		0	0	0.000270776	0	0	0	0	0.000153256	3.35483e-05	0	0	0	0	0	0	0	0	0	0	0
QnrA5		0	0	0.00102751	4.90098e-05	0	0	0	6.39601e-05	0.000500628	5.01153e-05	0	0	0	4.00033e-05	2.48155e-05	0	0	0	0	0
qnrB		0.0014389	0.000554819	0.0263693	0.0292339	0.0336814	0.00823803	0.0174967	0.011913	0.015981	0.0111692	0.00017868	6.42841e-05	0	0.00361738	0.000756663	0.00199958	2.45474e-05	0.00519165	0.00525913	0.00113322
QnrB11		0	0	0	0	0	0	0	0	0	0	0	0	0	0	0	0.000226993	0	0	0	5.02808e-05
QnrB14		0	0	0.000199717	0.000105321	0.000228617	0	0.000121816	0.000170028	0.000148329	0	0	0	0	0	0	5.22183e-05	0	0	3.73474e-05	0
QnrB15		0	0	0.00108574	0.000738039	0.00142111	0.000126123	0.000379374	0.000466342	0.000420145	0.00114926	0	0	0	5.23853e-05	3.68204e-05	9.31614e-05	0	4.12695e-05	8.55207e-05	0
QnrB16		0	0	0	0	0.000121591	0	0	0	0	0	0	0	0	0	0	0	0	0	0	0
QnrB20		0	0	0	0	0	0	0	0	0	0	0	0	0	2.24508e-05	0	0	0	0	0	0
QnrB22		0	0	0	0.000158795	0	0	6.42642e-05	0	0	0	0	0	0	0	0	0	0	0	0	0
QnrB23		0.000306973	0.000150721	0.00674703	0.00873242	0.0095626	0.00252246	0.00515287	0.00363676	0.0068659	0.0133955	5.43761e-05	0	0	0.00140559	0.000336871	0.000328377	0	0.00118289	0.00130107	0.000181575
QnrB25		0	3.02399e-05	0.00107379	0.000206821	0.00063806	6.65976e-05	0.000193902	0.000244772	0.000293634	0	0	0	0	0.000127925	2.21498e-05	0.000397411	0	3.86454e-05	9.15889e-05	0.000201351
QnrB26		0	0	0.000523109	0.000674423	0.00103098	0.000189184	0.000260878	0.000405952	0.000498885	0.00108642	4.66061e-05	0	0	0.000186681	9.04243e-05	0	0	0.000339027	0.000422775	0
QnrB27		0.000231562	9.75129e-05	0.00357461	0.00242984	0.00287863	0.000732573	0.00118773	0.0018782	0.00120925	0	2.61198e-05	2.3011e-05	0	0.00127263	0.000156394	0.000355515	0	0.00113809	0.000251477	6.85075e-05
QnrB28		0.000370499	9.12013e-05	0.00377285	0.00341632	0.00461168	6.65976e-05	0.00173042	0.00153725	0.00114363	0	0	0	0	0.000736892	0.000119623	0.000155749	0	0.000487742	0.000453741	0
QnrB29		0	0	0	0	0	0	0	0	0	4.06869e-05	0	0	0	0	0	0	0	0	0	0
QnrB30		0	0	3.21812e-05	0.000196433	0.000356513	0	3.27912e-05	8.68743e-05	0	3.32075e-05	0	0	0	0	0	0	0	0	0	0
QnrB31		0.000219267	0.000158217	0.00552789	0.00944977	0.0114121	0.0044143	0.0039368	0.010999	0.0181292	0.0135925	0.000111046	0	0.000200691	0.00206264	0.000649104	0.00228675	0	0.00153589	0.00224086	0.00148632
QnrB32		0	0	0.000552862	0.000154785	7.7908e-05	0.00406245	4.47153e-05	5.25383e-05	0.000105272	0.000218759	0	0	3.16177e-05	0	0	0.00169576	1.30196e-05	0	0	0.000923293
QnrB33		0.000370499	0.000102443	0.0031672	0.00282916	0.00482079	6.65976e-05	0.00210582	0.00206775	0.0027149	0.00344839	8.4387e-05	0	0	0.00157252	0.000327128	0	0	0.00110449	0.000585916	4.59384e-05
QnrB34		0	0	0.000333862	0.000348138	0.000232858	0	0.000122923	0.000226706	0.000134306	0	0	0	0	2.94142e-05	1.08007e-05	0	0	1.15973e-05	0	0
QnrB35		0	0	0.000355229	0.000105978	4.07227e-05	0	0	0	0	0	0	0	0	4.04445e-05	0	2.27861e-05	0	0.000102903	0	0.000135399
QnrB36		0.00018525	4.74144e-05	0.00138225	0.000775954	0.00128359	0.000732573	0.000256657	0.000207072	0.000481201	4.99324e-05	3.54238e-05	0	0	0.00121367	5.04031e-05	0.000769561	0	0.00223547	0.000182149	0.000150368
QnrB38		0	0	3.05431e-05	0	2.78092e-05	0	0	0	1.56988e-05	0	0	0	0	0	0	1.29422e-05	0	0	0	0
QnrB40		0	0	4.33552e-05	0	0	0	3.18124e-05	0	0	0	0	0	0	1.04771e-05	0	0	0	0.000134175	0	0
QnrB41		0	2.95199e-05	0.000480585	0.00101639	0.00105354	6.27836e-05	0.000841904	0.000612223	0.00113744	0.0020898	0	0	0	2.68315e-05	9.92853e-05	0	0	7.92629e-05	0.000299745	0
QnrB42		4.63124e-05	8.09656e-05	0.00212435	0.00518851	0.00552206	0.000665976	0.00183094	0.0023501	0.00558192	0.012637	0	0	0.000214138	0.000210237	0.000173262	3.92659e-05	0	0.000580418	0.000858152	0
QnrB43		0	0	0.000200333	0.000622936	0.000291438	0	0.000272169	3.9833e-05	0.000181434	0.000668122	0	0	0	0	0	0	0	2.57911e-05	5.79783e-05	0
QnrB44		0	0	5.817e-05	0	0	0	0	0	0	0	0	0	0	0	0	0	0	0	0	0
QnrB45		0	0	0	0	0	0.000189184	0	0	0	0	0	0	0	0	0	0	0	0	0	0
QnrB47		4.63124e-05	0	0.000266427	0.000316001	0.000317693	0	0.000121674	4.87838e-05	1.51399e-05	0.000459514	0	0	0	2.723e-05	0	0	0	2.9077e-05	4.92316e-05	0
QnrB49		0	0	5.5653e-05	0	4.29884e-05	0	2.49777e-05	5.93916e-05	7.9042e-05	0	0	0	0	0.000130058	0	0	0	9.96002e-05	0	0
QnrB50		0	0	0	0	0	0	0	0	0	1.30549e-05	0	0	0	0	0	0	0	0	0	0
QnrB54		0	0	0.000326419	8.37764e-05	0.000783934	6.65976e-05	0.000173236	8.58654e-05	0.000436236	0.000237433	0	0	0	0	0	0	0	0	0.000129534	0
QnrB56		0	0	0.000102558	5.02446e-05	0	0	0	0	0	0	0	0	0	2.82075e-05	0	0	0	5.76001e-05	0	0
QnrB59		0	0	0.000330179	0.000351936	0.000392526	0.000189184	7.75525e-05	8.56272e-05	0.000121836	0	3.31235e-05	2.71126e-05	0	0.000461675	0.000165134	0.000249345	0	0.000438809	1.07956e-05	0
QnrB62		0	0	0.000725977	0.000675623	0.000430119	6.30614e-05	0.000272105	0.000223569	0.000258882	4.08403e-05	0	0	0	0.000212925	0.000141571	0	0	0.000250742	0	0
QnrB64		0	0	0	2.7484e-05	0	0	2.78618e-05	0	0	0	0	0	0	0	0	0	0	0	0	0
QnrB65		0	0	0	0	0	0	0	0	0	0	0	0	0	0	0	3.79769e-05	0	0	0	0
QnrB66		0.000879936	0.00015129	0.00835	0.0135847	0.0173869	0.00346307	0.00633494	0.00613455	0.01592	0.0547208	3.05325e-05	2.31296e-05	0.000202226	0.00190102	0.00168547	0.000315122	2.65488e-05	0.00189128	0.00240559	7.6698e-05
QnrB67		0	0	0	0	0	0	0	0	0	0	0	0	0	0	0	6.26619e-05	0	0.000102339	0	0
QnrB68		0	0	8.8208e-05	0.000137206	0	0	0	0	6.32087e-05	0	0	0	0	9.3874e-05	0	0	0	0	0	3.21921e-05
QnrB69		0	1.76758e-05	0.000480053	0.000122954	0.000455376	0	0.000198229	0.000258443	0.000296013	0	0	0	0	5.67813e-05	5.40033e-05	0	0	5.04001e-05	8.71868e-05	0
QnrB71		0	5.31924e-05	0.000712163	0.00057853	0.000865689	0.00119876	4.70168e-05	0.000172913	0.000206054	5.53906e-05	9.63366e-06	6.79373e-05	0	0.00139587	7.36242e-05	0.000157249	0	0.00242037	2.45629e-05	0.000148751
QnrB72		0	0	3.59498e-05	0.000160226	0.00045674	0	0	2.00226e-05	9.50472e-06	0	0	0	0	0.000121747	0	0	0	0	0	0
QnrB74		0	3.41687e-05	0.000216116	0.00127394	0.00101901	0	0.000341032	0.000335732	0.00116636	0.00189088	0	0	0	0	9.01509e-05	0	0	7.50051e-05	0.000253474	0
QnrD1		4.63124e-05	0	0.000342077	0.000141586	0.000119126	0.00286369	0	3.38437e-05	3.71876e-05	0.00135035	9.11803e-05	0	0	0.000215008	0	0.00460617	0	0.000104615	0	0.00202291
QnrD2		0.000509437	0.000229302	0.00311027	0.0025372	0.00185252	0.0146515	0.000252939	0.00101465	0.000858792	0.00434781	0.000572754	0.000104849	0.000527033	0.00144334	0.000102233	0.0175177	0.0012181	0.00116462	0.000238736	0.0132462
qnrS		0.00254591	0.00841586	0.00915655	0.00729349	0.0103929	0.00176514	0.0102942	0.0070154	0.00873833	0.00226124	0.000240675	5.8145e-05	3.667e-05	0.00313535	0.00531921	0.00057463	0	0.00501418	0.000886582	0
QnrS5		0.0124113	0.0392584	0.0269989	0.0287674	0.0332423	0.00326878	0.0529073	0.0340844	0.0341132	0.0115744	0.00153648	0.000720873	0	0.00679352	0.00187512	0.00311377	0	0.0159891	0.00151158	0.000712132
QnrS6		0.00204582	0.00871225	0.00614148	0.0049719	0.00535128	0.000196127	0.00939332	0.00540659	0.00627106	0.00164768	0.000307253	0.000179684	0	0.00109345	0.000489411	0.000341084	0	0.00243408	0.000135495	0.000134968
QnrS8		0.000363701	0.000593272	0.0088858	0.00338307	0.00553778	0.000784507	0.000376116	0.000897981	0.000622927	9.59729e-05	0.000215826	1.82776e-05	0	0.00329674	0.00890746	0	0	0.00307396	0.00104368	0
QnrS9		0.00327331	0.00450222	0.0206721	0.0114009	0.0186136	0.00523005	0.00602904	0.00731888	0.00751178	0.00183041	0.000292315	6.5767e-05	6.29555e-05	0.0124253	0.0242295	0.000410869	0	0.0108947	0.0061383	2.42098e-05
QnrVC1		0	3.69887e-05	0	0	0	0	0	0.0020769	0.00279151	0	5.54789e-05	7.72314e-06	7.22231e-05	3.7774e-05	7.48178e-05	0	2.45474e-05	0	0	0
QnrVC4		0.000636477	0.000459488	0.000149413	0.000553965	0.000692465	0	0	2.16334e-05	0	0	0.000179378	8.73241e-05	0	0.000208712	0.000320743	0	0	0.000234151	0.000525508	0
QnrVC5		0.000954716	0.000946403	4.34658e-05	0.00105259	0.00151287	0	0	2.01701e-05	7.98818e-05	0	0.000310104	0.000152786	0	0.000472054	0.000262976	0	0	0.000904651	0.000339613	0
QnrVC6		0	0.000137535	0	0	0	0	0	0.00381798	0.00532926	0	3.55472e-05	0	3.00168e-05	0.000138225	4.98107e-05	0	0	0	2.92116e-05	0
QnrVC7		0	2.8643e-05	0	0	0	0	0	0	0	0	0	0	0	0	0	0	0	0	0	0
ramA		0.00615432	0.00360096	0.0524021	0.0505086	0.0402468	0.116659	0.0491518	0.0361194	0.0392213	0.000664674	0.00117306	0.000448457	0.000387806	0.0178781	0.00743731	0.000900375	5.25521e-05	0.0221233	0.00680479	0.00409016
RbpA		0.00573786	0.00181672	0	0	0	0.000125016	0	0	0	0	0.00048039	0.00277637	0	0	2.48155e-05	0	0	0	0	0
Rhodobacter_sphaeroides_ampC_beta-lactamase		5.21624e-05	3.02689e-05	0.000104815	0	0	0	0	0	0	0	0.000237907	0.000179875	0.000823071	0	0	0	0.000773466	0	4.99709e-05	0
rifampin_monooxygenase		0.00277465	0.00159997	0	0	0	0	0	0	0	0	0.000176046	0.00871211	0	4.8893e-05	0	0	0	0	0	0
RlmA(II)		0	0.000179288	0	0	0	0	0	0	0	0	9.27459e-05	4.14153e-05	0	0	0	0	0	0	0	0
rmtA		0	0	0	0	0	0	6.62393e-05	0	0	0	0	0	0.000191968	0	0	0	0	0	0	0
rmtB		0	0	5.18441e-05	0.000744169	0.000813626	0	0.000776663	0	0	0	0	0	0.00627793	0	0.00024001	0	0	0	0	0
rosA		0.0148111	0.0200426	0.144482	0.136717	0.124359	0.111961	0.145193	0.1067	0.119176	0.00789087	0.00930171	0.00783319	0.0643221	0.119707	0.144747	0.116776	0.00647813	0.112088	0.0874801	0.120402
rosB		0.0133704	0.0303904	0.219592	0.189486	0.15717	0.130276	0.204283	0.149312	0.170731	0.171613	0.0135131	0.00994341	0.109243	0.186349	0.231801	0.197685	0.00953455	0.152412	0.136555	0.182574
rphA		0.000274983	0.000462584	0	0	0	0	0	0	0	0	5.46719e-05	0	0	0	0	0	0	0	0	0
rphB		0.000235439	0.000250754	0	0	0	0	0	0	0	0	0.000103017	0.000266192	0	0	0	0	0	0	0	0
rpoB2		0.0814277	0.235832	0.0678672	0.0649876	0.0565269	0.0207523	0.0647757	0.0565473	0.0571014	0.0779303	0.190485	0.186229	0.0886545	0.0657502	0.0688121	0.0826863	0.0793241	0.0568241	0.0702245	0.0730928
rpsD_(ramA_or_sud2)		0	0	9.73075e-05	0	0	0	0	0	0	0	2.5569e-05	8.9914e-05	0.00702545	0	0.000205339	0	0.00186878	0	0.000352472	0
RSA-1		0	0.000642589	0	0	0	0	0	0.0194789	0.0224754	0	3.6698e-05	0	0	0	2.79327e-05	0	0	0	0	0
RTG-4		0	0	0	0	0	0	0	0	0	0	0.000166997	0.000378421	0	0	0	0	0	0	0	0
SAT-2		0	8.03171e-05	7.06549e-05	0.00242987	0.00226883	0.00122861	0.00235375	0.00526891	0.0117174	0.000606825	6.90303e-05	7.72314e-06	0.000919442	0.00141991	0.00124144	0.00500775	0	0.00120249	0.00714419	0.00185212
SAT-4		0.00104615	0.00130499	0	0	0	0	0	0	0	0	0.000149234	0.000175679	5.49342e-05	0	0	0	0.000284447	0	0	0
sdeY		9.42993e-06	0	0.000371579	0.000134633	0.000198708	0.00130179	8.41208e-05	0.00010712	7.79683e-05	0.000144036	9.33565e-05	8.48231e-06	5.15931e-05	0.000196663	0.000270048	0.00303694	2.94569e-05	0.00019446	0.000240593	0.00170052
sdiA		0.00406215	0.00563923	0.110843	0.0903236	0.10099	0.101773	0.11748	0.0651416	0.0817491	0.00124527	0.0028937	0.00120761	0.0504023	0.0786556	0.0990158	0.00180856	0.000135759	0.0787229	0.0710563	0.00715323
Serratia_marcescens_Omp1		0.000768489	0.00145111	0.034647	0.0301421	0.0355671	0.0387925	0.0349239	0.0231789	0.0363814	0.0155081	0.00156562	0.000973405	0.00678388	0.0291872	0.0358863	0.0271689	2.57078e-05	0.025968	0.025034	0.020858
SHV		0.000173267	0.00062371	0.00804642	0.0111923	0.0132074	0.000249159	0.00143045	0.00494513	0.00580674	3.46367e-05	0	0	0	0.000493422	0.000944121	7.23022e-05	0	0.000193746	0.00010526	0.000329421
SHV-1		3.45326e-05	0.000231378	0.00049734	0.000927949	0.00154712	0.000138007	5.37827e-05	0.00402294	0.00459556	0	0	5.82746e-05	0	0.000289495	0.00115102	0	0	7.30656e-05	0.000149818	0.000306102
SHV-105		0	0	0	5.84034e-05	2.31848e-05	0	0	0	0	0	0	0	0	0	0	0	0	0	0	0
SHV-109		0	0	0	0	0	0	0	1.89571e-05	0	0	0	0	0	0	0	0	0	0	0	5.1376e-05
SHV-112		0	0.000216455	0.00290565	0.00348788	0.00190135	0	0.00028743	0.00118482	0.00159069	0	0	0	0	0.000113012	0.000233541	0	0	0	1.09508e-05	0
SHV-120		0	0	5.817e-05	0	0	0	0	0	0	0	0	0	0	0	0	0	0	0	0	0
SHV-127		0	0	0	0	0	5.25899e-05	0	0	0	0	0	0	0	0	0	0	0	0	0	0
SHV-128		0	0.000103416	0.00145425	0.00141576	0.000792385	0	2.33795e-05	0.00109176	0.000435759	0	0	0	0	0	0.000124473	4.0536e-05	0	0	0	9.46589e-05
SHV-133		0	0	0	0	0	0	0	0	0	0	0	0	0	0	0.000531979	0	0	0	0	0
SHV-137		0	0	0	0	0	0	0	1.89571e-05	0	0	0	0	0	6.25052e-05	0.000332588	0	0	0	0	0.000148893
SHV-14		6.93067e-05	0.000266352	0.00334485	0.00561589	0.00507917	0	0.000599624	0.00347693	0.00245705	0	5.20513e-05	0	0	0.000102256	0.000918676	5.24002e-05	0	0.000115461	0	7.45168e-05
SHV-140		0	0	0	0	2.21876e-05	0	0	4.04141e-05	0	0	0	0	0	0	0	0	0	0	0	0
SHV-141		0	2.77279e-05	0.000130926	0.000504299	7.13817e-05	0	5.32857e-05	0.000128919	0.000264224	0	0	0	0	9.88988e-05	3.93774e-05	0	0	0	0	0
SHV-143		0	0	0	0	8.87885e-06	0	0	0	0	0	0	0	0	0	0	0	0	0	0	0
SHV-144		0	0	0	0	0	0	0	0	0	0	0	0	0	0	2.22366e-05	0	0	0	0	0
SHV-145		0	0	0	7.63864e-05	0	0	0	0	9.64923e-05	0	0	0	0	0	0	0	0	0	0	0
SHV-149		0	0	0	0	1.56322e-05	0	0	0	3.12471e-05	0	0	0	0	0	0	0	0	0	0	0
SHV-150		0	0	0	0	7.92312e-05	0	0	0	0.000123109	0	0	0	0	0	0	0	0	0	0	0
SHV-152		0	0	0	0.000127426	2.2576e-05	0	0	0	0	0	0	0	0	0	0	0	0	0	0	0
SHV-153		0	0	0.00019881	0.000494926	0.000266507	0	0	8.9605e-05	0.000141604	0	0	0	0	0	0	0	0	0	0	0
SHV-156		0	0	0	0.000209664	0.000130088	0	0	0	6.28353e-05	0	0	0	0	1.05575e-05	0	0	0	0.000360008	6.51e-05	3.6379e-05
SHV-157		0	2.95199e-05	0	0.00011402	0	0	2.8419e-05	4.60899e-05	1.788e-05	0	0	0	0	0	0	0	0	0	0	0
SHV-160		0	0	0	8.59927e-05	8.3024e-05	0	0	0.000133103	0.000357338	0	0	0	0	0	2.18196e-05	0	0	0	0.000152928	4.28134e-05
SHV-167		0	0	0	0	0	0	0	0	0	0	0	0	0	0	0	0	0	0	0	2.48267e-05
SHV-172		3.46533e-05	4.53098e-05	0.000859239	0.00123179	0.00101025	9.96635e-05	7.93726e-05	0.000474243	0.000683205	0	0	0	0	6.05559e-05	2.48155e-05	0	0	0	0	0.000150823
SHV-173		3.46533e-05	0	2.83028e-05	5.17226e-05	3.0848e-05	0	0	3.29344e-05	2.46356e-05	0	0	0	0	0	1.82034e-05	0	0	0	0	0
SHV-178		0.00010396	0.000132256	0.00131725	0.00290894	0.00229552	0.000199327	6.52821e-05	0.0013684	0.00128172	0	0	0	0	0.000166913	0.00020332	0	0	3.26038e-05	0	5.82868e-05
SHV-179		0	0	0	0	0.000102297	0	0	0	4.65731e-05	0	0	0	0	0	1.08007e-05	0	0	0	0	0
SHV-182		0	0	0	0	0	0	0	0	0	0	0	0	0	0	0	0	0	3.86454e-05	0	0
SHV-183		0	0.000384502	0.00261459	0.00383373	0.00339847	0	0.00054067	0.00281607	0.00156189	0	0	0	0	0.000162562	3.76986e-05	0	0	0	0	0
SHV-186		0	0	0	6.67467e-05	0	0	0	4.90357e-05	0	0	0	0	0	0	0	0	0	0	0	0
SHV-188		0	0	0	0	0	0	0	1.05277e-05	0	0	0	0	0	0	0	0	0	0	0	0
SHV-19		0	0	0	0	0	0	0	1.70263e-05	0	0	0	0	0	0	0	0	0	0	0	0
SHV-2		0	0	0	0	0	0	0	2.91109e-05	0	0	0	0	0	0	0	0	0	0	0	0
SHV-22		0	0	0	9.49666e-05	4.7121e-05	0	0	0	0	0	0	0	0	0	0	0	0	3.61075e-05	0	0
SHV-23		0	0	0	0	7.47625e-05	0	0	0	2.71676e-05	0	0	0	0	0	0	0	0	0	0	0
SHV-28		0	0	0	6.4244e-05	4.6474e-05	0	0	0	0	0	0	0	0	0	0	0	0	0	0	0
SHV-29		0	0	5.817e-05	0	2.19983e-05	0	0	0	0	0	0	0	0	2.92578e-05	0	0	0	2.37177e-05	0	0
SHV-3		0	0	0	6.54991e-05	9.67845e-06	0	0	8.05331e-05	0	0	0	0	0	0	0	0	0	0	0	0
SHV-34		0	0	0	0	0	0	2.79837e-05	0	0	0	0	0	0	0	0	0	0	0	0	0
SHV-36		0	0	0	0	0	0	0	9.78545e-05	0	0	0	0	0	0	0	0	0	0	0	0
SHV-37		0	0	3.24253e-05	2.92627e-05	1.0046e-05	0	0	0	8.17496e-05	0	0	0	0	3.57173e-05	0	0	0	0	0	0
SHV-41		0	7.16797e-05	0	0	4.9602e-05	0	0	2.97386e-05	0	0	0	0	0	0	0	0	0	0	0	0
SHV-46		0	0	0	0	1.60205e-05	0	0	0	0	0	0	0	0	0	0	0	0	0	0	0
SHV-5		0	0	0	0	0	0	0	5.1966e-05	0	0	0	0	0	0	0	0	0	0	0	0
SHV-50		0	0	0	0	2.63868e-05	0	0	0	0	0	0	0	0	0	0	0	0	0	0	0
SHV-51		0	0	0	0	0	0	0	0	7.03696e-05	0	0	0	0	0	0	0	0	0	0	0
SHV-53		0	0	0	0	3.90804e-05	0	0	0	2.91951e-05	0	0	0	0	0.000156144	0	0	0	6.32903e-05	0	0
SHV-55		0.00010396	0.000191789	0.00432259	0.00407529	0.00359747	4.98317e-05	0.000521539	0.001583	0.00212084	0	0	0	0	4.73902e-05	0	0	0	0	0	0
SHV-56		0	0	0.000203832	0.000455463	0.000174577	0	6.81982e-05	0.000232369	0.000314521	0	0	0	0	0	5.45225e-05	0	0	0	0	2.56357e-05
SHV-6		0	0	0.00070947	0.000662189	0.000450384	0	3.74058e-05	0.000331489	0.000596241	0	0	0	0	0	5.97554e-05	0	0	0	0	0
SHV-60		0	0	0	0	0	0	0	7.21351e-05	0	0	0	0	0	0	0	0	0	0	0	3.80442e-05
SHV-63		0	0	0	1.20627e-05	0	0	0	0	4.65731e-05	0	0	0	0	0	0	0	0	0	0	0
SHV-64		0	0	0	0	0	0.000797308	0	0	4.65731e-05	0	0	0	0	0	0	0	0	0	0	4.4954e-05
SHV-65		0	0	0	0	9.74242e-06	0	2.49777e-05	0	0	0	0	0	0	0	2.96102e-05	0	0	0	0	0
SHV-66		6.93067e-05	0.000568866	0.00675175	0.00814838	0.00581831	4.98317e-05	0.000885128	0.00432472	0.00347669	0	0	0	0	0.000112317	0.000247904	0	0	0	0	0
SHV-67		0.000450494	0.00193695	0.0213105	0.0318101	0.0258118	0.000548149	0.0028391	0.0170997	0.0147394	0	9.16966e-05	0	0	0.000943896	0.00165066	7.78949e-05	0	0.000783639	9.73318e-05	0.000637763
SHV-69		0	0	0	0	2.76601e-05	0.000348822	0	3.38437e-05	4.65731e-05	0	0	0	0	0	0	0	0	0	0	0
SHV-70		0	1.79315e-05	2.3576e-05	4.76762e-05	0	0	0	4.0859e-05	1.48187e-05	0	0	0	0	0	0	0	0	0	0	0
SHV-71		0	2.5907e-05	0	0.000201644	8.25417e-05	0	0	7.72e-05	0	0	0	0	0	2.32087e-05	0	0	0	0	0	0
SHV-77		0	0	5.5123e-05	0	9.49327e-05	0	0	0	2.91951e-05	0	0	0	0	0	0	0	0	0	0	0
SHV-95		0	0.000505687	0.00349327	0.00500487	0.00335445	0.000249159	0.000131579	0.00417126	0.00328323	7.05231e-05	9.89529e-06	0	0	0.00165306	0.00184505	0.000209334	0	0.000844144	0.000115901	0.000927326
SHV-97		0	0	0	1.35954e-05	0	0	0	0	0	0	0	0	0	0	0	0	0	0	0	0
SME-4		0	3.01349e-05	4.6891e-05	3.40214e-05	3.73813e-05	0	0.00012004	5.2585e-05	0.000161766	0	0	0	0	0	0	0	0	0	0	0
smeB		0.00136995	0.00397589	0.00315878	0.00168431	0.00173382	0.000190206	0.00081415	0.000469701	0.000262784	0	0.00200997	0.00287437	0.0201964	0.000312696	0.000340707	0.000664951	0.0302904	0.000507143	0.000930357	0.00012684
smeC		8.41686e-05	0.00028833	0.00208674	3.05377e-05	0.000144393	0	0	0	0	0	8.30197e-05	8.82427e-06	0.00628414	0	0	0	0.00770517	0	0.000183317	0
smeD		0.000730824	0.000750665	0.0015807	0	5.18454e-05	7.25286e-05	0	0	0	4.65357e-05	0.000118215	0.000315214	0.00584578	0	0	2.584e-05	0.011379	0	0.000398561	0
smeE		0.00308761	0.00732646	0.00606378	0.00458826	0.00234455	5.48149e-05	0.000871732	0.00393818	0.00272438	6.00065e-05	0.00339508	0.00600048	0.0204708	0.00389603	0.0015265	0.000467745	0.0321979	0.00282664	0.00250153	0.000626544
smeF		0.00102813	0.000837415	0.00356241	0.00256781	0.00226723	6.01345e-05	0.00673625	0.00147587	0.00200584	0	0.000846367	0.00085811	0.00866336	0.00344077	0.00638725	7.77999e-05	0.01228	0.00235816	0.00412805	8.11052e-05
smeR		0.00168788	0.000973325	0.00177212	0.00276633	0.00104694	0.00373412	0.000451529	0.0011825	0.00115524	0.00600505	0.000400298	0.000379192	0.00478761	0.000660536	0.000782901	0.00634375	0.00717598	0.000987533	0.000426065	0.00499616
smeS		0.000127334	2.54593e-05	0.00177393	0.000126647	0.000147319	0	0	0	0	0	0	0	0.00758286	0	0	0	0.0104878	0	6.00618e-05	0
SRT-1		0	0	0	0	0	0.00011311	0	0	0	0	0	0	0	0	0	0.000190992	0	0	0	0
SRT-2		0	0	0	0	0	7.54068e-05	0	0	0	0	0	0	0	0	0	0	0	0	0	0
Staphylococcus_mupA_conferring_resistance_to_mupirocin		2.90357e-05	8.26556e-06	0	0	0	0	0	0	0	0	0.000109137	0.000137115	0	0	0	0	0	0	0	0
streptomycin_resistance_protein		0	0	0	0	0	0	0	0	0	0	0.000507565	0.00052872	0	3.36448e-05	0	0	0.000348237	0	0	0
sul1		0.205588	0.11716	0.37426	0.552793	0.371344	0.607847	0.204428	0.259282	0.342254	0.003918	0.0109031	0.00549678	0.209116	0.0800114	0.0961912	0.0158557	0.010976	0.0453925	0.0859165	0.00613379
sul2		0.014348	0.0142309	0.0206056	0.0641486	0.060743	0.0248025	0.133046	0.0333068	0.0292115	0.204795	0.00530781	0.00317762	0.00265313	0.0483589	0.0638172	0.00712854	0.000118965	0.0205715	0.0383542	0.00498297
TaeA		0.000474131	0.000601594	0	0	0	0	0	0	0	0	0.00164201	0.00158092	0	0	0	0	9.52279e-05	5.38427e-05	2.81324e-05	0
tap		0.000193855	0.000743611	0	0	0	0	0	0	0	0	0.000650347	0.00150675	0	0	0	0	0	0	0	5.77391e-05
tcr3		5.80714e-05	0	0	0	0	0	0	0	0	0	0	1.82776e-05	0	0	0	0	0	0	0	0
TEM-1		0.00557919	0.0485018	0.0587731	0.114111	0.169791	0.0230431	0.415346	0.335506	0.222142	0.166272	0.00109009	0.000446595	0.0112939	0.0413393	0.0530384	0.00216972	0	0.0555298	0.0294066	0.00165798
TEM-102		0	0	0	0	0	0	0.000170953	7.8663e-05	0	0	0	0	0	0	0	0	0	0	0	0
TEM-105		0	2.63795e-05	0	0	7.92411e-05	0	0.000220945	0.000274451	0.000197255	0.000152082	0	0	0	0	0	0	0	0	0	0
TEM-108		3.46533e-05	2.13765e-05	3.69835e-05	0.000121999	0.000344623	0	0.000850695	0.00020514	0.000305178	0.000348365	0	0	0	0	0.000105813	0	0	5.76001e-05	0	0
TEM-109		0	7.46888e-06	8.27225e-05	5.11563e-05	0.000252017	0	0.000287401	0.000281954	0.000254409	0.000261127	0	0	0	5.00133e-05	0	0	0	0.000227098	2.32622e-05	0
TEM-116		0	0	0	0	4.73267e-05	0	6.75779e-05	3.85771e-05	3.12471e-05	4.75052e-05	0	0	0	0	0	0	0	0	0	0
TEM-120		0	3.16746e-05	0	4.47845e-05	0.000486294	0	0.000468428	0.000874385	0.000260648	0.000422989	0	0	7.82165e-05	0.000112554	2.96102e-05	0	0	0.000133414	0.000170937	0
TEM-123		0	0	0	0	0	0	0	0	1.91022e-05	0	0	0	0	0	0	0	0	0	0	0
TEM-125		0.00041584	0.00657803	0.00800692	0.0125354	0.0194737	0.00134546	0.0693125	0.0424261	0.0282865	0.0168943	5.15907e-05	5.38014e-05	0.000678048	0.00501067	0.00555864	3.29078e-05	0	0.00703627	0.00278681	0.000174947
TEM-126		0	0	0	0	1.59216e-05	0	0	0	0	0	0	0	0	0	0	0	0	0	0	0
TEM-127		0	0	0	0.000110851	4.82113e-05	4.98317e-05	0.000245852	0.000224861	4.34682e-05	0	0	0	0	0	0	0	0	0	0	0
TEM-128		0	4.39107e-05	0	0.000125567	8.3023e-05	0	0.000580128	0.000311512	0.000113741	9.64888e-05	0	0	0	0	9.75963e-06	0	0	5.37601e-05	0	0
TEM-130		0	0	0	0	0	0	0	2.24705e-05	0	0	0	0	0	0	0	0	0	0	0	0
TEM-133		0	0	0	5.99009e-05	2.99955e-05	4.98317e-05	0	0	2.1929e-05	0	0	0	0	0	0	0	0	0	0	0
TEM-137		0	0	0	0	0	0	1.23323e-05	3.84426e-05	0	0	0	0	0	0	0	0	0	0	0	0
TEM-138		0	0	0	0	8.67371e-05	0	0.000292924	9.27057e-05	9.40418e-06	3.46809e-05	0	0	1.3827e-05	0	0	0	0	0	0	0
TEM-139		0	0	0	0	1.61459e-05	0	0	0	0	0	0	0	0	0	0	0	0	0	0	0
TEM-141		0	0	0	0	7.98611e-05	0	3.37429e-05	6.61147e-05	0	0	0	0	0	0	0	0	0	0	0	0
TEM-143		6.93067e-05	5.10811e-05	4.72354e-05	0.000272228	0.000402637	4.98317e-05	0.000687457	0.000664244	0.000312216	0.000308599	0	0	0.000142405	0.000117699	4.18476e-05	0	0	9.57527e-05	6.54088e-05	0
TEM-144		0	0	0	0	0	0	7.09918e-05	4.76204e-05	3.12471e-05	0	0	0	0	0	0	0	0	0	0	0
TEM-145		0	8.41789e-06	0	2.85475e-05	4.9602e-05	0	8.82639e-05	0.000260723	3.51811e-05	1.32061e-05	0	0	0	3.83307e-05	0	0	0	0	0	0
TEM-146		0	2.19163e-05	0	0	0	0	0.000166617	0.000163653	0	0	0	0	0	4.00033e-05	0	0	0	0	0	0
TEM-147		0	6.36018e-05	0	0	0	0.00303974	5.65866e-05	0.000286981	0	0	0	0	0	0.000177257	0	0	0	0	0	7.33819e-05
TEM-148		0	0	3.93736e-05	0	6.33429e-05	0	1.22613e-05	0.000129652	6.16662e-05	9.02073e-05	0	0	0	0	0	0	0	0	0	0
TEM-149		0	0	0	0	2.69379e-05	0	0.000138403	6.80849e-05	0	4.76707e-05	0	0	0	0	0	0	0	0	0	0
TEM-151		0	0	0	0	0	0	0	2.25164e-05	0	0	0	0	0	0	0	0	0	0	0	0
TEM-153		0	4.93116e-05	0	9.89707e-05	0	0	7.00899e-05	6.71985e-05	3.17544e-05	0	0	0	0	0	0	0	0	6.17144e-05	0	0
TEM-155		0	0	0	2.40839e-05	0.000106495	0	0.000446669	0.000340639	0.000206941	0.000226262	0	0	0	2.02595e-05	0	0	0	0	0	0
TEM-157		0	0	0	0	0	0	0	3.9529e-05	7.73613e-05	6.10185e-05	0	0	0	2.66366e-05	0	0	0	0	0	0
TEM-159		0	0	0	0.000122809	0.000145278	0	4.44048e-05	8.53891e-05	0	0	0	0	0	2.77801e-05	0	0	0	0	3.70836e-05	0
TEM-162		0	3.02399e-05	0	8.3534e-05	0.000114188	0	0.000294554	0.000101712	0.000143451	6.59064e-05	0	0	0	2.4072e-05	2.31443e-05	0	0	2.46858e-05	0	0
TEM-163		0	0	0	0	3.29624e-05	0	3.21321e-05	8.01309e-05	0	0	0	0	0	0	0	0	0	0	0	0
TEM-166		0	3.49995e-05	0	0.000131715	0.000217586	0.00358788	0.000255845	0.000237577	0.000231652	9.62543e-05	6.62471e-05	0	3.59292e-05	0.000147325	0	5.33333e-05	0	8.81691e-05	0.00014819	0.000143196
TEM-167		0	0	0	0	0	0	0	3.29344e-05	0	0	0	0	0	1.81234e-05	0	0	0	0	0	0
TEM-169		0	0	0	0.00010723	9.90137e-06	0	0.000177645	0.000135447	0	4.99324e-05	0	0	3.09977e-05	0.000138743	0.000376136	0	0	1.17551e-05	0	0
TEM-171		0	1.7118e-05	5.17464e-05	0.000139784	0.000184797	4.98317e-05	0.000377646	0.00032906	0.000240363	0.000103178	0	0	0	4.02964e-05	0.000115951	0	0	4.20001e-05	0	0
TEM-176		0	3.63811e-05	0	0	0	0.00124579	0	0.000138654	0	0	4.51418e-05	0	0	0	0	0	0	0	0	0
TEM-178		0	3.54238e-05	1.10246e-05	5.21071e-05	7.47625e-05	0	0.00021077	4.90847e-05	0.000123604	0	0	0	0	0	0	0	0	0	0	0
TEM-182		0	5.04584e-05	0	0.000120467	8.87885e-06	0	0.000540989	0.000120301	5.48653e-05	9.32296e-05	0	0	0	0	0	0	0	1.152e-05	0	0
TEM-183		0	8.2233e-05	6.29121e-05	0.000141567	0.000143791	0	0.000753414	0.000528231	0.000383273	0.000120122	0	0	0	3.83307e-05	6.56882e-05	0	0	0.000163559	4.43745e-05	0
TEM-186		0	2.12197e-05	0	0	0.000256877	0	0.000283171	0.000195521	6.95976e-05	2.36704e-05	0	0	0	6.54276e-05	0	0	0	0	0	0
TEM-19		0.000693067	0.00957977	0.0109497	0.01636	0.0250153	0.00114613	0.10659	0.0584505	0.0420789	0.0187269	0.000153966	2.61641e-05	0.00187252	0.0035587	0.00482908	0.000282039	0	0.00650386	0.00344204	0.000206292
TEM-190		0	0	0	0	0	0	3.82372e-05	2.01701e-05	1.5903e-05	0	0	0	0	0	0	0	0	0	0	0
TEM-193		0	0.000116782	0	0	3.59485e-05	0	0.00019048	8.05987e-05	5.06547e-05	8.7455e-05	0	0	0	0	1.08007e-05	0	0	0	0	0
TEM-194		0	0.000105116	0.000174324	0.000162911	7.81853e-05	0	0.000628109	0.000272309	8.59546e-05	2.21742e-05	0	0	0	0	0	0	0	0	0	0
TEM-195		3.46533e-05	0.00423629	0.00332215	0.0017343	0.00269008	0	0.0269917	0.00965705	0.00767063	4.08451e-05	0	0	0	0	2.87106e-05	0	0	0	0	0
TEM-196		0	0	0	0	9.75163e-06	0	0	3.83087e-05	0	6.31261e-05	0	0	0	0	0	0	0	0	0	0
TEM-197		0	0	0	9.34492e-05	0	4.98317e-05	0	0	0	4.66945e-05	0	0	0	0	1.75552e-05	0	0	0	0	0
TEM-198		0	7.46888e-06	0	0	0	0	0	0	0	0	0	0	0	0	0	0	0	0	0	0
TEM-199		0	0	0	4.61079e-05	0.000209446	0	0.000768762	0.000127883	0.000288924	9.90615e-05	0	0	0	7.14345e-05	0.000168113	0	0	0	0	0
TEM-201		0	0	5.24434e-05	0	5.82894e-05	0	2.69801e-05	0	0	6.45984e-05	0	0	0	0	0.000117408	0	0	0	0	0
TEM-205		0	0	0	0	0	0	7.26623e-05	0	8.02116e-05	0	0	0	0	0	0	0	0	0	0	0
TEM-208		0	0	0	0.000118469	2.8758e-05	0	0.000389168	8.55759e-05	0.000138702	3.46367e-05	0	0	0	0	0	0	0	6.0784e-05	0	0
TEM-209		0	0	0	0	0	0	0	2.7175e-05	0	0	0	0	0	0	0	0	0	0	0	0
TEM-21		0	3.54238e-05	0	4.76762e-05	2.31328e-05	0	0.000133699	0.000262554	9.51602e-05	0	0	0	0	0	0	0	0	0	0	0
TEM-211		0	0	0	0	7.04718e-05	4.98317e-05	4.3947e-05	5.09051e-05	3.3325e-05	0	0	0	0	0	2.87106e-05	0	0	0	0	0
TEM-213		0	0	0	2.85475e-05	9.38691e-05	0	3.08903e-05	9.1761e-05	2.01242e-05	8.18175e-05	0	0	0	2.14862e-05	0	0	0	0	0	0
TEM-214		0	0	0	0	4.91296e-05	0	0	3.4158e-05	0	5.66423e-05	0	0	0	0	0	0	0	0	0	0
TEM-216		0	0	0	0	1.0046e-05	9.96635e-05	0	0	3.55649e-05	4.65357e-05	0	0	0	0	0	0	0	0	0	0
TEM-217		0	0	0	0	7.85488e-05	0	6.33954e-05	3.07327e-05	0	7.40127e-05	0	0	0	0	0	0	0	0	0	0
TEM-219		0	0	0	1.33493e-05	3.71123e-05	0	0	7.7276e-05	1.99193e-05	0	0	0	0	4.00033e-05	7.72619e-05	0	0	0	0	0
TEM-22		3.46533e-05	0.00103119	0.00147498	0.00163304	0.00350869	0.000199327	0.0102281	0.00782109	0.00383897	0.00372249	0	0	6.24893e-05	0.000792508	0.0010138	3.96804e-05	0	0.00168066	0.00083531	4.732e-05
TEM-30		0	0	0	0	0	0	4.93767e-05	3.38437e-05	0	0	0	0	0	0	0	0	0	0	4.29389e-05	0
TEM-4		0	0	0	0.000202728	0.00028268	0.000249159	0	0	0	0	0	0	0	2.41778e-05	0	0	0	0	0	0
TEM-40		0	0	0	0	4.52717e-05	0	0	0	3.3788e-05	0	0	0	4.54567e-05	0	1.08007e-05	0	0	0	0	0
TEM-47		3.46533e-05	0.000331889	0.000962401	0.00201187	0.00284207	0.000149495	0.00427556	0.0050801	0.00291038	0.00195002	0	0	1.35763e-05	0.000877454	0.000956175	8.21801e-05	0	0.00127112	0.000156386	0
TEM-54		0	0	0	0	0	4.98317e-05	0.000275016	5.63825e-05	0.000107104	0	0	0	0	0	0	0	0	0	0	0
TEM-55		0	0	0	1.37017e-05	6.03302e-05	0	0.000282644	3.465e-05	4.8719e-05	0	0	0	0	0	6.10267e-05	0	0	5.8154e-05	0	0
TEM-57		0	0.000302898	0	0.000160287	4.91296e-05	0.00558115	0	0.000157854	5.82795e-05	0	0	3.05248e-05	0	0.000220101	0	4.48921e-05	0	0.000122956	0	0.000319738
TEM-59		0	8.32104e-06	0	0	0	0.000154352	0	0	2.61909e-05	0	0	0	0	0	0	0	0	0	0	4.4954e-05
TEM-60		0	0	0	2.76466e-05	4.44708e-05	0	0.000182833	0.00018232	1.5903e-05	2.50119e-05	0	0	0	0	0	0	0	3.11753e-05	0	0
TEM-67		0	0	0	0	3.71123e-05	0	0	0	0	0	0	0	0	0	0	0	0	0	0	0
TEM-68		0	0	0	0	3.07977e-05	0	0	0	0	0	0	0	0	0	0	0	0	0	0	0
TEM-70		0	0	2.93059e-05	0.000177758	2.78092e-05	4.98317e-05	6.08979e-05	3.83092e-05	2.85336e-05	0	0	0	0	0	0	0	0	0.000149147	5.67411e-05	0
TEM-75		0	0	0	5.75718e-05	9.24848e-05	0.000491444	0	0.000253551	0	0	0	0	0	0	0	0	0	0.000147804	0	1.18971e-05
TEM-76		0	0	0	0	0	0	3.11157e-05	0	3.67682e-05	0	0	0	0	0	0	0	0	0	0	0
TEM-77		0	0	0	0	4.66919e-05	0	1.10057e-05	9.7382e-05	9.1902e-05	0	0	0	0	0	2.99227e-05	0	0	0	0	0
TEM-78		0	0.000551763	0.000434886	0.000310503	0.00043314	0	0.00480835	0.00186124	0.000950892	7.69183e-05	0	0	0	9.10296e-05	6.78279e-05	0	0	0	0	0
TEM-79		0	0	0	0	0	0	0	0	1.97185e-05	0	0	0	0	3.74181e-05	0	0	0	0	0	0
TEM-80		0	0	0	1.34389e-05	0	0	0	0	3.92785e-05	0	0	0	0	0	0	0	0	0	0	0
TEM-83		0	6.06927e-05	0	8.14931e-05	0	0	0.000258906	0.00016478	5.59773e-05	8.66479e-05	0	0	0	0	2.42841e-05	0	0	0	0	0
TEM-86		0	0	0	0	0	0	0	0	2.12155e-05	0	0	0	0	0	0	0	0	0	0	0
TEM-87		0	0	0	0	1.56322e-05	0	0	2.75826e-05	7.69469e-05	0	6.45699e-05	0	0	4.00033e-05	0	0	0	3.15823e-05	0	0
TEM-89		0	0	0	0	0	0.000102531	0	2.82898e-05	9.44962e-06	0	0	0	0	0	0	0	0	0	0	0
TEM-90		0	4.13278e-05	0	1.35954e-05	2.08851e-05	0	8.94744e-05	3.58216e-05	3.42546e-05	3.28882e-05	0	0	0	0	0	0	0	0	0	0
TEM-95		0	0	4.04749e-05	0	3.50926e-05	0	0.000125581	9.40691e-05	0.000187573	0	0	0	0	0	0	0	0	0	0	0
TEM-96		0	0	0	0	0	0	5.04479e-05	3.29344e-05	2.3624e-05	6.87512e-05	0	0	0	0	0	0	0	0	0	0
tet(33)		0.000657477	0.00039161	0	0	0	0	0	0	0	0	0.00076403	8.47051e-05	0	0	0	0	0	0	0	0
tet(40)		4.8822e-05	0.000186149	0	0	0	0	0	0	0	0	0.000749241	0.000217278	0	0	0	0	0	0	0	0
tet(42)		0.00159778	0.000829407	0	0	0	0	0	0	0	0	0.000292163	0.000279676	0	0	0	0	0	0	0	0
tet(59)		2.47771e-05	0	0	0.000416651	0.000209497	0.00281475	0.000126943	0.000163323	0.00034372	0.00415949	0	0	0	0.000235195	0	0.0513121	0	0.000689285	0.000267577	0.042717
tet(W/N/W)		4.65298e-05	0.000584513	0	0	0	0	0	0	0	0	0.000819542	0.000301261	0	0	0	0	0	0	0	0
tet31		0	4.0336e-05	0	0	0	0	0	2.25164e-05	0	0	0	0	0	0	0	0	0	0.00013298	0	0
tet32		0.000899577	0.0016211	0	0	0	0	0	0	0	0	0.00294047	0.00272717	0	0	0	0	0	5.76001e-05	4.4421e-05	0
tet34		0.00186633	0.00111113	0.0182939	0.0150415	0.0138663	0.0567299	0.0212405	0.0113842	0.0139301	0.030327	0.000743492	0.000350547	0.00784933	0.0154553	0.0203568	0.0205153	0	0.0132788	0.0112512	0.0196567
tet35		0.000778902	0.00135905	0.000299441	0.00217291	0.000711965	0	0.000339367	0.00290875	0.00189252	0	0.000418261	0.000192006	8.91408e-05	0.00172465	0.000938451	0.000363213	0	0.00158858	0.00107887	0.000291488
tet36		0.0013008	0.00373289	0	0	0	0	0	0	0	0	0.000417409	0.00263044	0	0	0	0	0	0	0	0
tet37		0.00156004	0.000331513	0	0	0	0	0	0	0	0	0.000664323	0.000238155	0	0	0	0	0	0	0	0
tet39		0.114238	0.0282343	0.0010897	5.17226e-05	6.51802e-05	0.000216484	0	0.000752485	0.000305061	0	0.0235362	0.0463479	0	7.00798e-05	0	0.000128649	1.7243e-05	0.00103772	0.00122978	0.000149088
tet40		0.00141584	0.00188034	0	0	0	0	0	0	0	0	0.00564354	0.00114554	0	0	0	0	0	0	0	0
tet41		0.000806991	0.000367606	0	0	0	0.014542	0	0	0	0.000808774	4.0008e-05	0.000400756	0	0	0	0.0118996	0	0	0	0.00417393
tet43		0.000763843	0.00226668	0	0	0	0	0	0	0	0	0.00104047	0.00127292	0	0	0	0	0	0	0	0
tet44		0.000139371	0.000441294	0	0	0	0	0	0	0	0	0.000641268	0.000624391	0	3.28385e-05	0	0	0	0	0	0
tetA		0.0490322	0.0444198	0.189963	0.165078	0.143099	0.147674	0.08714	0.155779	0.214082	0.330092	0.0121068	0.00828301	0.189881	0.190433	0.293329	0.0451351	0.00196397	0.171041	0.189391	0.0361545
tetA(46)		0.000103598	0.000508851	0	0	0	0	0	0	0	0	0.000795067	0.000196544	0	0	0	0	0	0	0	0
tetA(48)		0.0054033	0.00357263	0	0	0	0	0	0	0	0	0.00156228	0.00289994	0	0	0	0	0	0	0	0
tetA(60)		5.13516e-05	0.000127643	0	0	0	0	4.44048e-05	0	0	0	6.58687e-05	7.72314e-06	4.61946e-05	0	0	0	0.000292194	0	0	0
tetB		0	0.000616677	0.0016854	0.00217527	0.00157523	0.00798294	0	0.00320511	0.00147954	0.0109743	1.9596e-05	8.48231e-06	0.0174783	0.00357274	0.00449192	0.0018157	3.26036e-05	0.00212017	0.00170781	0.00244518
tetB(46)		0.000137175	0.00676967	0	0	0	0	0	0	0	0	0.00808022	0.000754553	0	3.08149e-05	2.20636e-05	0	5.70133e-05	0	0	0
tetB(48)		0.00296229	0.0017294	0	0	0	0	0	0	0	0	0.00047201	0.00106971	0	0	0	0	0	0	0	0
tetB(60)		3.42344e-05	0.00309411	0	0	0	0	0	0	0	0	0.00269711	0.000486487	0	0	0	0	2.45474e-05	0	0	0
tetC		0.00306295	0.00422673	0.000171641	0.00738052	0.0100765	0.125316	0	0.0194048	0.00884457	0.159203	0.000509608	0.000465176	0.0869359	0.0155263	0.0203639	0.0130974	0.000105866	0.011226	0.0108874	0.0146071
tetD		0.000438198	0.00320853	0.000601481	0.0217414	0.0153308	0.104225	0.0265816	0.0194651	0.0206441	0.114239	1.85706e-05	3.11607e-05	0.0554134	0.0142708	0.0111908	0.0273641	0.000347258	0.0105401	0.0230074	0.0343481
tetE		0.00216294	0.00167099	0.00118609	0.0081699	0.0102465	7.03796e-05	4.44048e-05	0.00356967	0.00264217	2.78645e-05	0.000728207	0.000757144	0	0.00831035	0.00142261	0.000880901	0	0.010801	0.00173251	0.000675901
tetG		0.00804217	0.00369947	0.000116931	0.000135429	5.18454e-05	0	0	0.000151479	0	0	0.00185027	0.00137172	0.000111241	6.45609e-05	0	0.00160516	7.98841e-05	2.07835e-05	0	0.000203189
tetH		0.000126092	8.13815e-05	0	0	0	0	0	0	0	0	0	2.0822e-05	0	4.74177e-05	0	0.00126342	0	0.000114544	6.82078e-05	0.000664705
tetJ		0	0	0	0	0	0.000214852	0	8.10591e-05	0	0.00028354	0	0	0	4.86847e-05	0	0.000285866	0	0	0	0.000592505
tetL		0.000630877	0.00264169	0	0	0	0	0	0	0	0	0.00153244	0.000502345	0.000593768	0	3.38528e-05	0	0.00337196	0	0	0
tetM		0.0074699	0.0185472	0	0	0.000114503	2.21302e-05	0	0	2.1308e-05	0	0.0244315	0.0136179	0.00249712	0.00103031	0.000303079	0.000274698	0.0151698	0.000654652	0.000103834	3.3124e-05
tetO		0.00169058	0.00320616	0	0	0	0	0	0	0	0	0.00782525	0.00302578	3.71487e-05	4.58371e-05	7.12276e-05	0	4.38579e-05	0	0	0
tetP		0.000488149	0.000961143	0	0	0	0	0	0	0	0	0.000758019	0.00150126	0	0	0	0	2.11034e-05	0	0	0
tetQ		0.00389231	0.0105895	0	0	0	0	0	0	0	0	0.0100299	0.0142156	0	0	0	0	0	0	0	0
tetR		0.00518217	0.00296971	0.00554835	0.00804345	0.00805579	0.0875665	0.0017451	0.0149264	0.00983533	0.15699	0.00175833	0.00260974	0.0872326	0.0174097	0.0184202	0.0273386	0.00337859	0.0127264	0.0182772	0.0255372
tetS		0.0024428	9.90271e-05	0	0	3.42765e-05	0	0	0	0	0	0.00161589	0.00116553	5.71403e-05	0	0	0	0.000483415	0	0	0
tetT		0.000106568	0.000422291	0	0	0	0	0	0	0	0	0.00048979	0.000230613	0	0	0	0	0	0	0	0
tetU		0.0176788	0.000804357	0	0	0	0	0	0	0	0	0	0	0	0	0	0	0	0	0	0
tetV		0.00053615	0.000955022	0	0	0	0	0	0	0	0	0.000367766	0.00126808	0	0	0	0	1.38621e-05	0	0	0
tetW		0.00514904	0.0108786	0	0	0	0	0	0	0	0	0.0235018	0.00927446	0	3.28385e-05	2.54276e-05	0	0	5.22594e-05	6.09526e-05	0
tetX		0.00532648	0.00491007	0	0	0	0	0	0	0	0	0.000959829	0.00273459	0	0	0	0	0	0	0	0
tetZ		2.58095e-05	5.51875e-05	0	0	0	0	0	0	0	0	3.47008e-05	0.000166621	0	0	0	0	0	0	0	0
TLA-1		0.000284069	0.000129485	0	0	0	0	0	0	0	0	0.000185632	0.000263695	0	3.00269e-05	0.000302732	0	0	0.000173644	0.000654714	0
TLA-2		0	0	0	0	0	0	0	0	0	0	5.46719e-05	0.000115621	0	0	0	0	0	0	0	0
TLA-3		0.000192444	3.16746e-05	0	0	0	0	0	0	0	0	0.000150999	7.72314e-06	0	1.06186e-05	0.000184351	0	0	0	0.000493646	0
TolC		0.0142111	0.0217701	0.228325	0.204886	0.174124	0.154312	0.24457	0.151628	0.178467	0.119272	0.0134827	0.0170707	0.0984352	0.189737	0.247245	0.164307	0.000210243	0.165678	0.14369	0.155099
transcriptional_regulatory_protein_CpxR_cpxR		0.0265043	0.0265257	0.147333	0.146541	0.119199	0.264569	0.164306	0.112766	0.120636	0.155062	0.0108037	0.00977538	0.0654308	0.133266	0.159558	0.180549	0.00150407	0.115676	0.0899583	0.162856
TriA		2.58769e-05	0	0.00173572	2.85475e-05	4.36899e-05	0	9.22479e-05	0	8.03946e-05	0	2.89831e-05	0.000202212	0.0107219	0	0.000165499	9.41588e-05	0.00754833	0	0.00393242	9.49249e-05
TriB		0	0	0.000108464	0	0.000172762	0	0	0	9.3324e-06	0	0	0	0.00376488	0	2.76602e-05	5.50874e-05	0.000869458	0	0.000194807	0.000139739
TriC		0.00080068	0.00106907	0.0316601	0.000434858	0.000354252	0.000140413	0.000647791	0.000268048	0.000852255	7.63094e-05	0.000623977	0.00276834	0.251192	0.000146285	0.00113345	0.000153032	0.21101	0.00100636	0.0805007	0.00031269
TRU-1		2.59447e-05	6.33492e-05	0	0	1.59216e-05	0	0	0	1.50931e-05	0	7.87394e-05	4.50777e-05	1.36414e-05	0.000102646	0	0	0	7.59026e-05	9.82938e-06	0
truncated_putative_response_regulator_ArlR		0.00412222	0.00556937	0	0	0	0	4.47153e-05	0	0	0	0.00411625	0.00384219	0.000867695	0	7.60263e-05	0	0.00724936	0	2.65005e-05	0
two-component_system_response_regulator_EvgA		0	0	0.000366231	0.000466096	0.000745622	0	0.00134202	0.00069569	0.000820637	0	2.57627e-05	0	0	0.000477998	0	0	0	0.000280976	0	0
Type_A_NfxB		0	0	0.000370028	0	0.000225253	0	0	0	0	0	2.07781e-05	0	0.00691602	0	5.16687e-05	4.48921e-05	0.00377737	2.21134e-05	0.000565994	0
ugd		0.0452119	0.0408979	0.131465	0.109977	0.11878	0.105089	0.132619	0.0879135	0.115049	0.00403021	0.0350659	0.0392019	0.0823448	0.12174	0.16331	0.06865	0.0161202	0.126478	0.114676	0.0626453
vanA		0.0105011	0.00156877	0	0	0	0	0	0	0	0	0	0	0	0	0	0	0	0	0	0
vanB		0.000561618	0.00486517	0	0	0	0	0	0	0	0	0	0	0	0	0	0	0	0	0	0
vanC		0.000144473	0	0	0	0	0	0	0	0	0	2.57627e-05	0	0	0	0	0	0	0	0	0
vanD		0.000165339	0.000463264	0	0	0	0	0	0	0	0	3.04539e-05	1.93829e-05	0	0	0	0	4.03986e-05	0	0	0
vanE		0.000722366	0	0	0	0	0	0	0	0	0	0	0	0	0	0	0	0	0	0	0
vanG		0.00113938	0.0028864	0	0	0	0	0	0	0	0	0.000122216	0.00017798	0	0	0	0	0	0	0	0
vanH		0.00915443	0.00675401	0	0	0	0	0	0	0	0	7.71319e-05	0	0	0	0	0	0	0	0	0
vanHB		0	2.22534e-05	0	0	0	0	0	0	0	0	0	0	0	0	0	0	0	0	0	0
vanI		0.000113918	4.13278e-05	0	0	0	0	0	0	0	0	6.096e-05	0	0	0	0	0	0	0	0	0
vanM		0.000346736	0	0	0	0	0	0	0	0	0	0	0	0	0	0	0	0	0	0	0
vanN		0.000834599	2.95199e-05	0	0	0	0	0	0	0	0	5.56562e-05	0	0	0	0	0	0	0	0	0
vanR		0.048088	0.023321	0	0	0	0	0	0	0	3.0676e-05	0.00583425	0.00664659	0.000375445	0	0	0	0.00124904	0	0	0
vanRI		0.000811665	0.000265613	0	0	0	0	0	0	0	0	0.000341151	0.000144106	0	0	0	0	5.16238e-05	0	0	0
vanS		0.0191771	0.0157215	0	0	0	0	9.20041e-05	0	2.91951e-05	0	0.00140137	0.00142673	0.000152803	0	3.03227e-05	0	0.00174113	0	0	0
vanSD		8.50717e-05	0.000639084	0	0	0	0	0	0	0	0	0.000121437	4.11161e-05	0	0	0	0	0	0	0	0
vanT		0	3.15594e-05	0	0	0	0	0	0	0	0	1.00315e-05	0	0	0	0	0	8.78524e-05	0	0	0
vanTG		9.74382e-05	0.00262038	0	0	0	0	0	0	0	0	0	8.94353e-05	0	0	0	0	0	0	0	0
vanU		0.000792869	0.000615185	0	0	0	0	0	0	0	0	0.000243878	0.000187376	0	0	0	0	0	0	0	0
vanVB		8.69373e-05	0.000153404	0	0	0	0	0	0	0	0	3.33134e-05	4.45044e-05	0	0	0	0	0	0	0	0
vanW		0.000646428	0.00496202	0	0	0	0	2.6046e-05	0	0	0	0	1.35974e-05	0	0	0	0	0	0	0	0
vanX		0.0147929	0.00394085	0	0	0	0	0	0	0	0	0	0.000106517	0	0	0	0	0	0	0	0
vanXI		0.000245318	0	0	0	0	0	0	0	0	0	0	0	0	0	0	0	0	0	0	0
vanXYL		0.000154055	4.6031e-05	0	0	0	0	0	0	0	0	0	0	0	0	0	0	0	0	0	0
vanY		0.00808338	0.00517175	0	0	0	0	0	0	0	0	8.91596e-05	0.000157334	9.76997e-05	0	0	0	8.50574e-05	0	0	0
vanYG1		0.000390751	0.00010691	0	0	0	0	0	0	0	0	2.56333e-05	7.72314e-06	0	0	0	0	0	0	0	0
vanZ		0.00608978	0.000790679	0	0	0	0	0	0	0	0	0	0	0	0	0	0	0	0	0	0
vatB		0.0037867	0.00119841	0	0	0	0	0	0	0	0	0.0019541	0.00295413	0	0	0	0	0	0	0	0
vatC		0	3.02399e-05	0	0	0	0	0	0	0	0	0	0	0	0	0	0	0	0	1.07549e-05	0
vatD		0	0	0	0	0	0	0	0	0	0	0	0	0	0	0	0	6.24665e-05	0	0	0
vatE		0	0	0	0	0	0	0	0	0	0	0	4.27347e-05	0	0	0	0	0	0	0	0
vatF		0.00112114	0.00219181	0.000932375	0.00124626	0.000334366	0	0	0.00192673	0.00241067	0	0.0010822	0.00084535	0.00303737	0.00639972	0.00225465	9.48217e-05	0.000892313	0.00628995	0.00258689	2.43122e-05
vatG		4.58836e-05	0	0	0	0	0	0	0	0	0	5.69275e-05	5.93495e-05	0	0	0	0	0	0	0	0
VatI		0.000141584	8.20306e-06	0	0	0	0	0	0	0	0	0	3.31154e-05	0	0	0	0	0	0	0	0
VCC-1		0	3.28744e-05	6.62323e-05	3.41042e-05	0	0	4.0858e-05	0	0	0	0	0	0	0	0	0	0	0	0	0
VEB-1		0.00229079	0.000719134	0	0.00131168	0.00493686	0	0	6.75536e-05	8.69365e-05	0.000143918	0.00128139	0.000720988	2.7789e-05	0.00136832	0.00203811	0	0	0.00070803	0.00132978	0
VEB-1b		0	0	0	0	5.18454e-05	0	0	0	0	0	0	0	0	0	0	0	0	0	0	0
VEB-2		3.31467e-05	3.02399e-05	0	0	4.68704e-05	0	0	0	0	0	9.95322e-06	0	0	0	7.81707e-05	0	0	0	1.08778e-05	0
VEB-3		0.00019888	0.000280452	0	0.000346811	0.00125304	0	0	0	3.92785e-05	0	0.00047124	0.000268892	0	0.000217766	0.00048895	0	0	0.000164699	0.000427436	0
VEB-6		3.31467e-05	0	0	0	0	0	0	0	0	0	0	0	0	0	0	0	0	0	0	0
VEB-8		0.000165733	3.85726e-05	0	0.000218889	0.000580934	0	0	0	4.32759e-05	8.63324e-05	5.01237e-05	1.82776e-05	0	0.000160337	0.000259427	0	0	0	0.000133804	0
vgaA		0	0	0	0	0	0	0	0	0	0	9.27459e-05	0	0	0	0	0	0	0	0	0
vgaC		0.00495543	0.00227742	0.0496638	0.0302656	0.02955	0.0538196	0.0142248	0.0321159	0.0592006	0.000695474	0.00100094	0.000341681	0.00105045	0.0210829	0.0327079	0.00324447	0	0.0151131	0.0114498	0.00526197
vgaD		0	0	0	0	0	0	0	0	0	0	7.36548e-05	0.00031143	0	0	0	0	0	0	0	0
VIM-1		0	0	0.000186431	0	0	0	2.33795e-05	0	0	0	0	0	0	0	0	0	0	0	0	0
VIM-12		0	0	0.000413325	0	0	0	2.19735e-05	0	0	0	0	0	0	0	0	0	0	0	0	0
VIM-13		0	0	3.69835e-05	0	0	0	0	0	0	0	0	0	0	0	0	0	0	0	0	0
VIM-16		0	0	0.00033085	0	0	0	3.82897e-05	0	0	0	0	0	0	0	0	0	0	0	0	0
VIM-2		0	0	0.00019898	0	0	0	0	0	0	0	0	0	0	0	0	0	0	0	0	0
VIM-26		0	0	5.5123e-05	0	0	0	0	0	0	0	0	0	0	0	0	0	0	0	0	0
VIM-31		0	0	0.000121567	0	0	0	0	0	0	0	0	0	0	0	0	0	0	0	0	0
VIM-32		0	0	5.40927e-05	0	0	0	0	0	0	0	0	0	0	0	0	0	0	0	0	0
VIM-4		0	0	0.00100602	0	0	0	3.92287e-05	0	0	0	0	0	0	0	0	0	0	0	0	0
VIM-43		0	0	0.000164887	0	0	0	0	0	0	0	0	0	0	0	0	0	0	0	0	0
VIM-8		7.45177e-05	0	0.000139535	0	0	0	0	0	0	0	0	0	0	0	0	0	0	0	0	0
YojI		0.00590665	0.0202534	0.217841	0.199133	0.175035	0.0701651	0.215039	0.13935	0.167071	0.00261222	0.00783685	0.00406063	0.0996982	0.177602	0.236239	0.00770082	0.000100852	0.156201	0.139947	0.013701

## Sheet: SupplData2
Supplementary Data 2. Number of 16S rRNA normalized aligned reads to each antimicrobial resistance gene at ARG-subtype level that were enricnhed.
	Location	Hospital-1	Hospital-2	Hospital-1	Hospital-1	Hospital-1	Hospital-1	Hospital-2	Hospital-2	Hospital-2	Hospital-2	NE	NW	NE	NE	NE	NE	NW	NW	NW	NW
	Type of sample	Pellet	Pellet	Culture enrichment	Culture enrichment	Culture enrichment	Culture enrichment	Culture enrichment	Culture enrichment	Culture enrichment	Culture enrichment	Pellet	Pellet	Culture enrichment	Culture enrichment	Culture enrichment	Culture enrichment	Culture enrichment	Culture enrichment	Culture enrichment	Culture enrichment
	Antibiotic used			Meropenem	Ciprofloxacin	Ceftriaxone	Colistin	Meropenem	Ciprofloxacin	Ceftriaxone	Colistin			Meropenem	Ciprofloxacin	Ceftriaxone	Colistin	Meropenem	Ciprofloxacin	Ceftriaxone	Colistin
ARG-subtype	Sample ID	NA_1	NA_2	NA_3	NA_4	NA_5	NA_6	NA_7	NA_8	NA_9	NA_10	NA_11	NA_12	NA_13	NA_14	NA_15	NA_16	NA_17	NA_18	NA_19	NA_20
aac(3)-IV		0	0.000162793	0	8.66575e-05	0	0	0	0.0109201	0.0199597	4.19677e-05	0	0	0	0.000120671	0.000594376	0.00091315	0	0	0	0.000217222
aac(3)-VI		0	0	0	0	0	0	0	0	0	0	0	0	0	2.46657e-05	0.000119865	0	0	0	0.00038787	0
aac(6')-30-aac(6')-Ib'		0.00290074	0.00176441	0.000808226	0.0056145	0.00214595	0.0228551	0.000268199	0.000357341	0.000215027	0	0	3.41228e-05	0	7.39557e-05	0	0	0	0	0	0
AAC(6')-Iak		0	0	4.90586e-05	0	0	0	1.21796e-05	0	0	0	0	0	0.000309381	0	0	0	0.000122129	0	0	0
AAC(6')-Ib'		0.000269317	1.76758e-05	0.000218624	0.000477518	0.000602085	0.000387279	3.14215e-05	0.000211106	0.000204808	0	0	0	0	0	2.47074e-05	0	0	0	0	0
AAC(6')-Ie-APH(2'')-Ia		0.000103454	0	0	0	0	0	0	0	0	0	0	0	0	0	0	0	2.11737e-05	0	0	0
aad(9)		0.000266831	0.000374738	0	0	0	0	0	0	0	0	0	0	5.71403e-05	0	0	0	2.25867e-05	0	0	0
aadA9		0.000132587	1.49121e-05	1.09724e-05	2.85475e-05	0	0.000285991	0	5.25383e-05	9.50472e-06	0	0	0	1.8721e-05	0.000247969	0.000195685	0	0	3.15823e-05	7.51278e-05	0
APH(3')-IIa		0.000488035	0.00210689	0	0	0	0	0	0.0113734	0.00703353	0	5.22802e-05	0	0	1.04771e-05	0	0	1.30196e-05	0	0	0
aph(3')-IIb		0.000185597	0.000195902	0.000530355	7.63654e-05	0.000388036	0	0	0	0	0	0	3.11607e-05	0.00543396	0	2.96102e-05	0.000121621	0.00570599	0	0.000602717	0
APH(3')-VI		0.00711745	0.00109532	0.000534349	3.5396e-05	0.000136983	5.50265e-05	0	0	0	0	0	7.83899e-05	8.62344e-05	0	0	0	2.25807e-05	0	0	0
APH(3')-VIII		3.82659e-05	0	0	0	0	0	0	0	0	0	0	0	0	0	0	0	0.00325362	9.33546e-05	0.000278759	0
aph(4)-I		0	5.42428e-05	0	3.40214e-05	0	0.000250766	0	0.0119708	0.0235408	0	0	0	1.37335e-05	0.000201459	0.000917052	0.0015639	0	4.39855e-05	0	0.000466195
Pseudomonas_aeruginosa_emrE		0.000360395	8.15664e-05	6.49183e-05	0	5.24424e-05	0	0	0	0	0	1.68629e-05	0	0.000645676	0	5.70157e-05	3.75034e-05	0.000298671	0	0.000157242	0
rmtA		0	0	0	0	0	0	6.62393e-05	0	0	0	0	0	0.000191968	0	0	0	0	0	0	0
rmtB		0	0	5.18441e-05	0.000744169	0.000813626	0	0.000776663	0	0	0	0	0	0.00627793	0	0.00024001	0	0	0	0	0
ACT-1		5.20255e-05	0	0.00870159	0.00160526	0.00123533	0.000149626	9.27935e-05	0.000184645	0.000283681	0.00010786	0	0	0	0.000378964	1.10211e-05	0	0	0.000178836	0	2.82223e-05
ACT-12		7.80382e-05	0	0.000359005	0.000866833	0.00108318	0.000299252	0.000346039	0.00131677	0.00124656	0.00041584	9.47682e-05	3.63331e-05	0	0.000375642	0.000104449	0	0	0.000266832	7.06298e-05	8.34849e-05
ACT-13		0	0	0.0013924	0.000139087	0.000200121	0	0	0	0	0	0	0	0	0.000339839	0	0	0	0.000165824	0	0
ACT-14		0	0	0	0	0	0	0	0	7.26305e-05	0	0	0.000104981	0	0	0	0	0	5.04001e-05	0	0
ACT-15		0	0	0	0	0	0	0	0	0	0	0	0	0	0	0	0	0	0	9.28222e-05	0
ACT-16		0	0	0	0	0	0	0	0	0.00012852	0	0	0	0	0	0	0	0	0	0	0
ACT-18		0	0	0	0	0	0	0	2.21547e-05	1.99599e-05	0	0	0	0	0	0	0	0	0	0	4.76785e-05
ACT-19		0	0	2.37697e-05	4.81991e-05	0.000349314	3.74065e-05	6.44507e-05	0.000292217	0.000268564	2.69852e-05	4.13038e-05	0	0	0.000250191	2.99227e-05	0	0	0.000104249	4.10854e-05	0
ACT-2		0.000260127	0	0.0172073	0.00303838	0.00229855	0.000336658	4.45595e-05	0.000353059	0.000148424	0.000112312	9.63366e-06	0	0	0.000479008	2.8566e-05	6.91472e-05	0	0.000369058	0	6.17923e-05
ACT-20		0	0	0	0	1.00265e-05	0	0	0	0.000152089	0	0	0	0	1.07117e-05	0	0	0	0	1.0816e-05	0
ACT-21		0	0	0	0	0	0	0	0	2.1033e-05	0	0	0	0	0	0	0	0	0	0	0
ACT-22		2.60127e-05	0	0	0	0	0.000523691	0	0	0	0	3.54238e-05	0	0	5.85172e-05	0	0	0	0	2.05439e-05	0
ACT-23		0	0	0	0	0	0	0	0	9.37714e-06	0	0	0	0	2.14862e-05	0	0	0	0	0	0
ACT-24		0	0	0	0	0	0	0	0	1.48187e-05	0	0	0	0	0	0	0	0	0	0	0
ACT-25		0	0	0	1.34518e-05	2.75862e-05	0.000112219	0	0	8.70766e-05	0	0	0	0	0.000189023	0	0	0	7.08551e-05	0	0
ACT-27		0	0	0.000599313	0.000105293	5.18454e-05	3.74065e-05	0	0	0.000518531	0	0	0	0	0	0	0	0	0	0	1.20914e-05
ACT-28		2.60127e-05	1.87448e-05	0	0.00048673	0.000704874	0.000299252	0.000127013	0.000694002	0.000581508	7.44002e-05	0	0	0	0.000223016	0.000225661	0	0	0.000303732	0	0
ACT-30		0	0	0	0	0	0	0	1.89571e-05	0.000161746	0	0	0	0	0	4.7588e-05	0	0	0.000245502	0	0
ACT-32		0	0	0	0	0	0	0	0	8.15586e-05	0	0	0	0	0	0	0	0	0	0	0
ACT-33		7.80382e-05	0	0.00192811	0.000781749	0.000398812	0.000448878	4.0858e-05	0.000241371	0.00235015	0	4.7072e-05	0	0	0.000391465	7.93374e-05	0	0	0.000367051	0.000339317	6.02255e-05
ACT-36		0	0	0	0	0	0	0	2.45179e-05	2.42088e-05	0	0	0	0	0	2.84228e-05	0	0	9.94304e-05	0.000164656	0
ACT-5		0	0	0	1.34518e-05	6.47007e-05	0	0	0	9.36413e-05	0	0	0	0	2.77801e-05	2.90787e-05	0	0	5.04001e-05	0	1.20682e-05
ADC-12		0	0	0	0	0	0	0	0	0	0	0	0	0	0	0	0	0	0.000110809	0.00016397	0
ADC-14		0	0	0	0	0	0	0	0	0	0	0	0	0	0	0	0	0	4.01861e-05	4.40994e-05	0
ADC-16		2.58769e-05	6.49437e-05	0	0	0	0	0	0	0	0	9.84753e-06	0	0	0	0	0	0	4.20001e-05	0.000206215	0
ADC-17		5.17538e-05	0	0	9.30158e-05	0	0	0	0	0	0	0	0	0	0	0	0	0	0.00019139	0.00116513	0
ADC-18		0	0	0	0	0	0	0	0	0	0	0	0	0	0	0	0	0	0.000117501	0.000287727	0
ADC-19		0	0	0	0	0	0	0	0	0	0	0	0	0	0	0	0	0	0.000251518	3.99361e-05	0
ADC-2		0	0	0	0	0	0	0	0	0	0	0	0	0	0	0	0	0	0	2.23956e-05	0
ADC-20		0	0	0	0	0	0	0	0	0	0	0	0	0	0	0	0	0	0	0.000331494	0
ADC-21		0	0	0	0	0	0	0	0	0	0	0	0	0	0	0	0	0	0.000111355	0.000153286	0
ADC-3		0	0	0	0	0	0	0	0	0	0	0	0	0	0	0	0	0	8.10356e-05	0	0
ADC-31		0	0	0	0	0	0	0	0	0	0	0	0	0	0	0	0	0	0	0.000127929	0
ADC-39		0	0	0	0	0	0	0	0	0	0	0	0	0	0	0	0	0	7.85191e-05	0.000248633	0
ADC-4		0	0	0	0	0	0	0	0	0	0	0	0	0	2.15704e-05	0	0	0	2.71211e-05	8.95582e-05	0
ADC-41		0	0	0	0	0	0	0	0	0	0	0	0	0	0	0	0	0	0	9.36392e-05	0
ADC-42		0	0	0	0	0	0	0	0	0	0	0	0	0	0	0	0	0	5.16088e-05	0.000357301	0
ADC-43		0	0	0	0	0	0	0	0	0	0	0	0	0	0	0	0	0	0.000466693	0.000391358	0
ADC-44		5.17538e-05	7.5235e-05	0	0	0	0	0	0	0	0	4.22372e-05	0	0	0	0	0	0	0.000209094	0.00109474	0
ADC-6		0	0	0	0	0	0	0	0	0	0	0	0	0	0	7.02597e-05	0	0	0.000227558	0.000183999	0
ADC-7		0	0	0	0	0	0	0	0	0	0	0	0	0	0	0	0	0	0	8.98923e-05	0
ADC-74		0	0	0	0	0	0	0	0	0	0	0	0	0	0	0	0	0	7.22151e-05	7.82402e-05	0
ADC-77		0	0	0	0	0	0	0	0	0	0	0	0	0	0	0	0	0	0	0.000155579	0
ADC-79		0	0	0	0	0	0	0	0	0	0	0	0	0	0	0	0	0	5.47172e-05	2.89158e-05	0
ADC-80		2.58769e-05	0	0	0	5.62085e-05	0	0	0.000108179	3.338e-05	0	2.18459e-05	0	0	0	0	0	0	0.000255978	0.000747774	0
ADC-81		0	0	0	0	0	0	0	0	0	0	0	0	0	0	2.96102e-05	0	0	4.11429e-05	3.5036e-05	0
ADC-82		0	0	0	0	0	0	0	0	0	0	0	0	0	1.69767e-05	0	0	0	0	3.09532e-05	0
AQU-1		0	0	0	0.000149056	6.55547e-05	0	0	0.000116656	9.64113e-05	0.00018385	0	0	0	2.4072e-05	2.42841e-05	6.28815e-05	0	4.44707e-05	0	8.40205e-05
CARB-6		0	0	0	0	0	0	0	0	0	0	0	0	0	0	0	6.86098e-05	0	0	0	0
CAZ-7		0	3.17906e-05	0	8.45907e-05	0.000276568	0.000249159	8.00868e-05	0	0	0	0	0	0	0	0	0	0	1.152e-05	0	0
cephalosporinase_DHA-2		0	0	0	5.24974e-05	0	3.76039e-05	0	0	0	3.98877e-05	0	0	0	0	0	3.94721e-05	0	0	0	4.48182e-05
CFE-1		0	0	0	3.40214e-05	9.75163e-06	0	0.00592973	0.000267479	0.000133337	0	0	0	0	0.000206874	0	0	0	6.14011e-05	5.75492e-05	0
CFE-2		0	0	0	0	0	0	0	0	0	0	0	0	0	9.20611e-05	0	0	0	0	0	0
CMY-1		7.7834e-05	0.000565872	0.000138179	0.00014959	0.000154804	0	0	0.000454365	0.000527503	0	3.47008e-05	0	0	0.000551657	0.000176923	0	0	0.00046806	3.53243e-05	0
CMY-10		0	0.000105623	0	3.58486e-05	0	0	0	0.00010879	0.000111645	0	0	0	0	0.000325996	1.66042e-05	0	3.3665e-05	0	0.000157439	2.16274e-05
CMY-100		0	2.19717e-05	0	2.40839e-05	0	0	0.000227115	6.93475e-05	4.65731e-05	0	3.04209e-05	0	0	3.62987e-05	0	0	0	0	2.08118e-05	0
CMY-102		0	0	0	0	0	0	2.8419e-05	2.95001e-05	1.43197e-05	0	0	0	0	0	0	0	0	0	0	0
CMY-103		0	5.36463e-05	2.3576e-05	0.000202101	0.000386891	0	2.62061e-05	0.000642366	0.000712435	0	1.59656e-05	0	0	0.000314058	4.88823e-05	0	0	0.000264048	0.00018474	0
CMY-104		0	4.60415e-05	0.000250613	2.85475e-05	0.00030865	0	0.000418927	0	0.000194361	0	0	0	0	0.000129799	0	0	0	0	0	0
CMY-105		0	0	0.000164314	0.000295034	6.65449e-05	0	0.000143855	6.58843e-05	0.00015084	0	0	0	0	2.75712e-05	0	0	0	0	0	0
CMY-108		0	0	0	6.26316e-05	0	0	4.65039e-05	0	0	0	0	0	0	0	0	0	0	4.01861e-05	0	0
CMY-110		0	3.96476e-05	1.98897e-05	0.00015705	0.000184219	0	0.000172706	0.000165908	0.000507234	0	0	0	5.92831e-05	0	0	0	0	0.000111307	0.000108113	0
CMY-111		2.60127e-05	0	0.000928114	0.00030061	0.000826491	7.4813e-05	0.000434085	2.97386e-05	6.30201e-05	0	0	0	7.25916e-05	7.38715e-05	0.000231553	0	0	3.0392e-05	0.000127536	0
CMY-112		0	0	0.000120547	0.000412331	0.000196152	0	1.10057e-05	0.000732624	0.000349944	0	0	0	0	0.000463042	0	0	0	4.19528e-05	3.64871e-05	0
CMY-113		2.60127e-05	0.000120442	0.00526149	0.0029846	0.00314577	0	0.00729892	0.00144555	0.00349008	0	2.07781e-05	0	0	0.000326714	7.27259e-05	0	0	0.000201677	0.000191221	5.12714e-05
CMY-114		0	0	0.00011978	0.000206266	9.51512e-05	0	0.000348468	6.36581e-05	0.000117345	0	0	0	0	0	0	0	0	0	9.02736e-05	0
CMY-115		5.20255e-05	3.16746e-05	0.000128708	0.000961008	0.000852962	3.74065e-05	0.000315418	0.000808712	0.000330992	0	0	0	0.000125841	0.000329179	0	0	0	0.000143449	4.07919e-05	0
CMY-116		7.80382e-05	9.40529e-05	5.07712e-05	0.00164126	0.00144289	0	0	0.000612189	0.000567995	0	2.17992e-05	0	0	0.000581584	0	0	0	0.000453993	4.21466e-05	0
CMY-117		5.20255e-05	2.81781e-05	0	0.000871891	0.000516198	0	3.27073e-05	0.000329131	0.000320183	0	0	0	0	0.000171377	0	0	0	1.19881e-05	7.57808e-05	0
CMY-118		2.60127e-05	0.000102012	9.16954e-05	0.000156419	7.11668e-05	0	0.000274737	0.000584657	0.000935662	0	0	0	0	5.5281e-05	0	0	0	8.68561e-05	0.000240576	0
CMY-119		0	2.95199e-05	0.000338366	0.000680909	0.00047028	3.74065e-05	0.000181583	0.000460422	0.00122268	0	0	0	0	0.000118415	3.19963e-05	0	0	0.000122377	0.000188795	0
CMY-19		0	0	0	0	0	0	0	0	8.41683e-06	0	0	1.76659e-05	0	3.73185e-05	2.84228e-05	0	0	0	0.000100193	0
CMY-2		0.000125517	6.84467e-05	0.0169396	0.0071895	0.012114	0.00374747	0.00538193	0.00140482	0.00235326	0	4.70516e-05	0	0.0021582	0.00137329	0.00453851	0	0	0.000503234	0.00549656	0
CMY-21		0	0	0	0	0	0	3.18124e-05	0	0	0	0	0	0	0	0	0	0	0	0	0
CMY-22		2.60127e-05	0	4.30328e-05	3.65974e-05	0	0	1.22731e-05	0	0	0	0	0	1.36545e-05	0	0.000155082	0	0	0	0	0
CMY-25		0	0	0	0	4.68965e-05	3.74065e-05	1.21796e-05	0	2.48232e-05	0	0	0	0	0	0	0	0	0	0	0
CMY-26		2.60127e-05	0	0.000110776	0.000240919	0.000782502	0	0.0139496	0.000441204	0.000888622	0	0	0	0	1.04971e-05	5.75669e-05	0	0	0.000218749	0	0
CMY-30		0	0	0	0	0	0	3.81748e-05	2.45179e-05	3.338e-05	0	0	0	0	0	0	0	0	0	0	0
CMY-31		2.60127e-05	0	0.000850715	0.000252944	0.000616679	0.000598504	0.00023896	3.52493e-05	0.00018054	0	0	0	0.000103854	5.04804e-05	0.000116369	0	0	0	0.000467254	0
CMY-32		0	0	0	0	0	0	0	0	0	0	0	0	0	0	8.19455e-05	0	0	0	0	0
CMY-33		0	0	0	0	0	0	0	7.3809e-05	0	0	0	0	0	0	0	0	0	0	0	0
CMY-37		0	0	4.28735e-05	8.11067e-05	7.49275e-05	0	0.000231866	6.69756e-05	9.83453e-05	0	0	0	0	2.82075e-05	9.2577e-05	0	0	0	0	0
CMY-39		0	7.46888e-06	6.16213e-05	0.00100276	0.000496116	0	0.000197526	8.55052e-05	0.000161036	0	0	0	4.39134e-05	3.28385e-05	0.000133153	0	0	5.71338e-05	0	0
CMY-4		0	0	0	0	0	0	0.000235353	2.71082e-05	0.000131182	0	0	0	0	0	0.000119996	0	0	0	8.42129e-05	0
CMY-40		0	0.000252255	0.00110386	0.00196514	0.00288307	0.000299252	0.00159815	0.0015201	0.00214398	0	6.8055e-05	0	8.79282e-05	0.00043619	0.000540414	0	0	0.000441218	0.00126079	0
CMY-43		0	0	0	5.04202e-05	0	0	0	3.05624e-05	0	0	0	0	0	0	0	0	0	0	0	0
CMY-46		0	0	0	0.000527408	0.000247217	0	0	0	0	0	0	0	0	0	0	0	0	0	0	0
CMY-50		0	0	0	2.12376e-05	0.00011916	0	6.03599e-05	0.0002251	2.40895e-05	0	0	0	0	5.08324e-05	0	0	0	0	2.89892e-05	1.22801e-05
CMY-51		0	0	0.000224516	0.00041345	0.000575867	3.74065e-05	0.000582546	0.00198394	0.00133236	0	0	0	0	6.0383e-05	0	0	0	0.000282049	0.000657594	0
CMY-55		0	0	0.000834147	0.000290284	0.000303804	0.000149626	0.000229918	0.000150029	6.24943e-05	0	2.07781e-05	0	0.000191976	7.12229e-05	0.000245731	0	6.44176e-05	0	0.000636355	0
CMY-56		7.80382e-05	0	0.00025427	0.000132066	0.000181321	7.4813e-05	0	2.98998e-05	0.000125023	0	0	0	7.14972e-05	6.25052e-05	0	0	0	0	0	0
CMY-58		0	0	0	0	0	0	3.18917e-05	2.01701e-05	5.94194e-05	0	0	0	0	0	0	0	0	0	9.0496e-05	0
CMY-6		0	0	0.000634789	7.57102e-05	0.000138429	0	0	0	0	0	0	0	0	0	0	0	0	0	0	0
CMY-61		0	0	0.000553906	0.000155602	0.000178395	0.000637584	0.00117079	0	5.97422e-05	0	0	0	0	1.06084e-05	0.000121064	0	0	5.91836e-05	0.000539092	0
CMY-62		0	0	0.000887578	0.000118038	0.000454228	0.000336658	0.000373818	0	9.76126e-05	0	0	0	3.53929e-05	8.18784e-05	0.000288854	0	0	3.86412e-05	0.000278064	0
CMY-64		0	0	0	2.85475e-05	5.23717e-05	0	0	0	0	0	0	0	0	0	0	0	0	0	4.92316e-05	0
CMY-65		0	0	2.85119e-05	0	0	0	0	0	0	0	0	0	0	0	0	0	0	0	0	0
CMY-66		0	5.83532e-05	4.14904e-05	0.000266699	3.20351e-05	0	1.97659e-05	2.74454e-05	9.3235e-06	0	4.44823e-05	0	0	0	0	0	0	5.52074e-05	0	0
CMY-68		5.20255e-05	0.000328153	0.0041023	0.00496368	0.00430793	0	0.0065488	0.00340123	0.00460004	0	6.77466e-05	0	0	0.00147134	0.000487544	0	5.17923e-05	0.000756792	0.00132325	0
CMY-69		0	0	0.00062098	0.000223123	0.000251337	0.000336658	0.000492463	0.000126609	0.000187183	0	0	0	6.77521e-05	0.00021003	0.000327019	0	0	0	0.000157148	0
CMY-70		2.60127e-05	2.23681e-05	0	4.81678e-05	0	0	0.000158156	4.43094e-05	9.05728e-05	0	2.66372e-05	0	0	8.32301e-05	0	0	0	5.37601e-05	0	0
CMY-71		0	9.25969e-05	9.28968e-05	0.000288521	0.00013423	0	9.3472e-05	7.04782e-05	0.000128602	0	0	0	0	0	2.54276e-05	0	0	0.000116406	0	0
CMY-73		0	8.36918e-06	8.85906e-05	0.000398941	0.000362842	0	0.000191545	0.000142756	0.000332363	0	0	0	0	0	0	0	0	0	2.4776e-05	0
CMY-74		0	0	0.000432774	0.000175862	0.000481106	0	0.000151468	0.00012937	0.00048526	0	0	0	0	0.00071408	0.000145425	0	0	0.000190465	0.000113485	0
CMY-75		0	0	2.53301e-05	0	3.03448e-05	0	0	0	0	0	0	0	0	0	0	0	0	0	0	0
CMY-76		2.60127e-05	0	0.000220336	0.000315712	9.441e-05	0	0.000508581	0.000359113	0.000524235	0	0	0	0	1.06084e-05	0	0	0	0.000142729	0.000134829	0
CMY-77		0	0	0	0	0.000109039	0	0	0	0	0	0	0	0	0	0	0	0	0	0	0
CMY-79		0	0	8.43549e-05	0.000181638	0.000694635	3.74065e-05	5.68381e-05	0.000255342	0.000177733	0	0	0	0	8.2771e-05	0.00018543	0	0	8.83372e-05	1.07956e-05	0
CMY-80		0	0	0	2.40839e-05	0	0	2.8419e-05	0	0	0	0	0	0	0	0	0	0	9.75486e-05	0	0
CMY-81		0	0	0	1.20627e-05	0	0	0	0	0	0	0	0	0	0	0	0	0	0	0	0
CMY-82		0.000208102	0.00011172	0.00138183	0.000412754	0.000281641	0	0.000261883	0.000267984	0.000445535	0	6.22076e-05	0	0	0.000787126	2.42841e-05	0	0	0.000448636	3.99361e-05	4.32084e-05
CMY-83		2.60127e-05	0	0.000254874	0.000308526	0.000168695	0	0.000771475	0	0.000106617	0	0	0	0	0.000350602	1.83804e-05	0	0	0	6.74753e-05	0
CMY-84		0	0	7.85648e-05	0.00028215	0.00016394	0	1.93766e-05	0.000134435	7.3088e-05	0	0.000126262	0	0	0.000364758	0	0	0	0.000238464	0.000149555	0
CMY-85		0	2.01365e-05	0.000240919	0.000440185	0.000187595	0	0.000322516	0.000414374	0.000792433	0	2.07781e-05	0	0	0.000266852	1.09361e-05	0	0	0.000115142	4.10854e-05	0
CMY-86		0	0	0.000105418	0	4.86678e-05	0	0	0	3.60899e-05	0	0	0	0	0	0	0	0	8.3241e-05	0	0
CMY-9		0	0.000160571	0.00011389	0.000191881	0	0	0	2.7175e-05	4.65731e-05	0	9.78144e-06	0	0	0.00015057	4.60408e-05	0	0	0	0	0.000184826
CMY-93		0.000156076	0	0.00122528	0.00111125	0.000535314	0	0.00910118	0.00078067	0.0015062	0	0.000208048	0	0	0.00201328	6.95174e-05	0	0	0.00173349	0.00020775	0
CMY-98		0	0	0.000205872	0	0	0	0	5.53729e-05	0.000148322	8.28937e-05	3.47008e-05	0	0	0.000147818	4.88823e-05	0	0	0.000102764	0	0
CMY-99		0	0	0	0	0	0	4.34985e-05	0	0	0	0	0	0	0	0	0	0	2.71211e-05	0	0
CTX-M-1		0	0	0	0	0	0	0	0	0	8.13568e-05	0	0	0	2.78504e-05	2.76602e-05	0	0	0	0.000477003	0
CTX-M-10		0	3.01349e-05	0	0.000645978	0.000369453	4.89755e-05	6.08979e-05	9.37445e-05	0.000347017	0.00202654	0	0	0.000151958	0.000371509	0.000547557	0	0	0	0.000200538	0
CTX-M-101		0	0	0	0	0	0	0	0	0	0	0	0	0	3.28385e-05	5.45225e-05	0	0	0	4.21466e-05	0
CTX-M-103		0	0	0	0	0	0	0	2.26087e-05	6.53973e-05	0	0	0	0	0	9.16419e-05	0	0	0	0	0
CTX-M-105		0	0.000229045	0	2.7484e-05	4.03807e-05	0	0	0.00940481	0.0238577	0	0	0	0	0.00137403	0.00349169	0	0	0.000354516	0.00113814	0
CTX-M-107		0	0	0	0.000130823	6.62604e-05	0	0	0.000326152	0.000353516	0.00175974	0	0	3.05977e-05	0.000318255	0.00152815	0	0	0	0.000525826	0
CTX-M-108		0	0	0	0	0	0	0	0	0	1.17741e-05	0	0	0	0	0	0	0	0	0	0
CTX-M-109		0	0	0	5.72115e-05	3.42765e-05	4.94857e-05	0	5.54424e-05	0	0	0	0	0	0	3.85738e-05	0	0	0	1.09299e-05	0
CTX-M-110		0	0	0	0	0	0	0	5.25383e-05	9.44756e-05	0	0	0	0	0	4.28823e-05	0	0	0	0	0
CTX-M-111		0	0	0	0	0	0	0	0	4.98998e-05	0	0	0	0	0	0	0	0	0	0	0
CTX-M-112		0	7.92108e-05	0	0	2.39379e-05	0	8.73377e-05	0.00256125	0.00524719	0	0	0	0	0.000251829	0.000830453	0	0	0.000180201	0.000983174	0
CTX-M-113		0	0	0	0	0	0	0	4.43124e-05	8.2295e-05	0	0	0	0	0	0	0	0	0	0	0
CTX-M-114		0	0	0	0	0	0	0	9.49487e-06	0	0	0	0	0	0	2.30971e-05	0	0	1.152e-05	0	0
CTX-M-12		0	0	0	0	0	0	0	0	0	1.28224e-05	0	0	0	0	0	0	0	0	0	0
CTX-M-129		0	0.000216768	0	0	0	0	0	0.00305835	0.00765009	0	0	0	0	0.000385167	0.00130094	0	0	8.78695e-05	0.000369085	0
CTX-M-132		6.81159e-05	4.79157e-05	4.04749e-05	0.000340694	0.000545846	0.000195902	0.000286979	0.00249339	0.00664786	0.00217008	3.31235e-05	0	0.000121442	0.000315933	0.00264903	0	0	6.19315e-05	0.0011554	0
CTX-M-134		0	0	0	0	2.24776e-05	0	0	0	0.000127343	0	0	0	0	0	5.0017e-05	0	0	0	0	0
CTX-M-136		0	0	0	0.000260645	0.000157261	0	0	0	0	0	0	0	0	0	0.000259356	0	0	0.000153316	0.00735055	0
CTX-M-137		0	0	0	0	2.10556e-05	0	0	0.000955135	0.00167011	0	0	0	0	0.000165151	0.000309909	0	0	3.61075e-05	0.000290199	0
CTX-M-14		0	4.09229e-05	0	4.90098e-05	3.7792e-05	0	0.000141701	0.00299117	0.00755126	0	8.77973e-06	0	0	0.000687584	0.000971139	0	0	0.000269465	0.00125529	0
CTX-M-141		0	0	0	0	0	4.89755e-05	0	0	0	4.75052e-05	0.000103502	0	0	0	0	0	0	0	0	0
CTX-M-147		0	0	0	0	0	0	0	2.47378e-05	4.21567e-05	0	0	0	0	0	0	0	0	0	0	0
CTX-M-15		0	0	0	0.000153193	7.33528e-05	0	0	0.000136713	0.000253176	0.000408244	0	0	0	0	0.00059252	0	0	0	8.60963e-05	0
CTX-M-155		0	2.62137e-05	0	0.000289475	0.000132914	4.89755e-05	1.22967e-05	0.000189358	0.000636604	0.00177228	0	0	0	2.09541e-05	0.00151558	0	0	0	0.000889724	0
CTX-M-156		0	0	0	0.00035585	4.82113e-05	0	4.88113e-05	0.000187606	0.000393749	0.000892478	0	0	0	9.46722e-06	0.000897795	0	0	0	0.000173212	0
CTX-M-158		0	0	0	0	0	0	0	0	0	0	0	0	0	0	0	0	0	0	2.89158e-05	0
CTX-M-16		0	0	0	0	0	0	0	6.78739e-05	5.41163e-05	0	0	0	0	0	5.40033e-05	0	0	0	2.77227e-05	0
CTX-M-17		0	0	0	0	0	0	0	5.67542e-05	5.60778e-05	0	0	0	0	0	0	0	0	0	0	0
CTX-M-19		0	0	0	0	0	0	0	6.9255e-05	9.3235e-06	0	0	0	0	0	0	0	0	0	0	0
CTX-M-20		0	0	0	0	5.943e-05	0	0	0	2.46356e-05	0	0	0	0	4.04445e-05	0	0	0	0	0	0
CTX-M-24		0	0	0	0	0	0	0	0.00128492	0.00248214	0	0	0	0	0	8.88197e-05	0	0	8.66582e-05	0.0012292	0
CTX-M-25		0	0	0	0	0	0	0	0	0	0	0	0	0	0	4.18476e-05	0	0	0	0	0
CTX-M-26		0	0	0	7.9641e-05	0	0	0	0	0	0	0	5.41758e-05	0	0	0	0	0	0	0	0
CTX-M-29		0	0.00023917	0.000108965	0.00607861	0.00499015	0.00137131	0.0017561	0.00420649	0.0106015	0.0366908	0	0	0.00114054	0.0037748	0.0286335	0	0	0.000820801	0.0140013	0
CTX-M-32		0	0	0	7.91911e-05	0	0	0	0	0	0.0001056	0	0	0	0	3.98775e-05	0	0	0	4.98824e-05	0
CTX-M-36		0	0	0	0.000189567	8.15498e-05	0	0	0	5.79969e-05	0	0	0	0	0	5.81868e-05	0	0	0	0.00110975	0
CTX-M-37		0	0	0	0	0	0	0	0	0	0	0	0	0	3.57173e-05	0	0	0	3.19156e-05	0	0
CTX-M-38		0	0	0	0	0	0	0	0.000180114	0.000359528	0	0	0	0	1.66681e-05	0.000156591	0	0	0	3.07863e-05	0
CTX-M-40		0	0	0	9.28899e-05	0	0	0	0	0	0	0	0	0	0	0	0	0	0	0	0
CTX-M-53		0	0	0	0	0	0	0	0	0	5.58428e-05	0	0	0	0	0	0	0	0	0	0
CTX-M-54		0	0	0	0	3.68472e-05	0	0	0	1.50931e-05	1.32701e-05	0	0	0	0	0	0	0	0	0	0
CTX-M-55		0	0	0	5.17226e-05	0	0	0	0	0	0	0	0	0	6.46888e-05	0	0	0	0	0	0
CTX-M-58		0	0	0	0	0	0	0	0	0	0	0	0	0	0	0	0	0	0	0.000162288	0
CTX-M-59		0	0	0	0	0	0	0	0	4.00834e-05	0	0	0	0	0	0	0	0	0	0	0
CTX-M-61		0	0	0	0	0	0	0	0	2.50137e-05	0	0	0	0	0	0	0	0	0	0.000270234	0
CTX-M-62		0	0	0	0	0	0	0	0	0	2.82092e-05	0	0	0	0	2.47074e-05	0	0	0	0	0
CTX-M-65		0	4.36123e-05	0	0	0	0	0	4.06516e-05	0.00013016	0	0	0	0	0	5.69884e-05	0	0	1.152e-05	0.000270818	0
CTX-M-68		0	0	0	0	3.86413e-05	0	0	0	1.43197e-05	0.000242334	0	0	0	0	1.71829e-05	0	0	0	3.88494e-05	0
CTX-M-7		0	0	0	0	7.06998e-05	0	0	0.000114691	1.91022e-05	0	0	0	0	0	0	0	0	6.1091e-05	0	0
CTX-M-82		0	0	0	0	0	0	0	0	0	0	0	0	0	4.8893e-05	0	0	0	0	0	0
CTX-M-83		0	0	0	0	0	0	0	0	3.60899e-05	0	0	0	0	0	5.69884e-05	0	0	0	0	0
CTX-M-84		3.40579e-05	0.000316377	0	1.32484e-05	0.000203022	0	5.7093e-05	0.0117805	0.030688	0	5.62696e-05	0	0	0.00166434	0.00434098	0	0	0.000730099	0.00530732	0
CTX-M-85		0	0	0	0	0	0	0	0	0	0	0	0	0	3.51467e-05	0	0	0	0	0	0
CTX-M-86		0	0	0	0	0	0	0	0.000342163	0.000271784	0	0	0	0	0	0	0	0	0	0	0
CTX-M-89		0	0	0	9.68846e-05	0	0	0	0	0	0	0	0	0	0	0	0	0	0	0	0
CTX-M-90		0	0.00109595	0	0.000653819	0.000689489	0	0.000881429	0.038962	0.0904241	0.000125292	9.95322e-06	0	0	0.00449916	0.0139422	0	0	0.00222045	0.0140577	0
CTX-M-91		0	0	0	0	0.000136447	0	5.68381e-05	0	0	0	0	0	0	0	0	0	0	0	0	0
CTX-M-94		0	0	0	2.12376e-05	0	0	0	0	0	0	0	0	0	0	0	0	0	5.70138e-05	0	0
DHA-10		0	0	0	0	0	0	0	0	0	0	0	0	0	0	0	7.28831e-05	0	0	0	2.56357e-05
DHA-12		0	0	0	3.11485e-05	9.44443e-05	0.000112812	4.0858e-05	0	0	4.23142e-05	0	0	0	0	0	0.00110681	0	0	0	0.00164127
DHA-13		0	0	0	0	0	0.000188019	0	0	0	4.37108e-05	0	0	0	4.18286e-05	0	0.00481893	0	6.2013e-05	0	0.000884685
DHA-14		0	0	0	0	0	0	0	0	0	8.48833e-05	0	0	0	0	0	0	0	0	0	1.08323e-05
DHA-15		0	0	0	0	0	0	0	0	4.80296e-05	0	0	0	0	0	0	3.17275e-05	0	0	0	4.57714e-05
DHA-16		0	0	4.27153e-05	0.000133889	0.000191423	0.00067687	5.71907e-05	0.000112525	8.10754e-05	0.000789551	0	0	0	0.000104668	0	0.0089865	0	0.000102833	0	0.0102538
DHA-17		0	0	2.26977e-05	5.12522e-05	2.72222e-05	0.000338435	0	0	0	0.000147404	0	0	0	0	0	0.00092003	0	0.000119946	9.82103e-05	0.000186246
DHA-18		7.84501e-05	6.3077e-05	0.00181167	0.0013975	0.00193336	0.00172978	2.49777e-05	0.000903655	0.0006386	0.00737332	0	0	0	0.000634281	0.000111877	0.00573994	0	0.000376086	0.000109917	0.00424796
DHA-19		0	0	0	0	5.23717e-05	0	0	0	2.50778e-05	1.33478e-05	0	0	0	0	0	0.000125683	0	0	0	4.732e-05
DHA-20		0	0	0	0	1.59216e-05	0	0	0	0	0	0	0	0	0	0	0.000286305	0	0	0	4.51502e-05
DHA-21		0.00018305	0.000464634	0.0133246	0.010994	0.0104708	0.0121837	0.00286068	0.00600815	0.00718875	0.0674535	0	0	0	0.00186361	0.000549011	0.0315122	0	0.00119605	0.00375887	0.0195392
DHA-22		0.0001569	0	0.000613666	0.000370587	0.000414986	0.000639266	0.000138075	0.000389074	0.000156152	0.0010925	0	0	0	0.000321128	3.50021e-05	0.00297569	0	2.21134e-05	0.000198288	0.00214135
DHA-5		0	0	0	0	0	3.76039e-05	0	0	0.000169905	0.00505892	0	0	0	0	0	3.81697e-05	0	0	0	0.000227333
DHA-6		0	0	0.000516822	0.000282538	0.000129124	0.000263227	0	0.000102695	1.51399e-05	3.04033e-05	0	0	0	0	3.52195e-05	0.000561009	0	1.96046e-05	8.81589e-05	0.000268836
DHA-7		0	0	0	0	0	0	0	0	0	0.00103485	0	0	0	0	0	0.000161712	0	0	0	0.000113991
FONA-6		0	8.37726e-06	0	0.0181856	0.0240133	0.000531426	0	0.000723224	0.00216106	0	0	3.12693e-05	0.00188315	0.00012438	0.000267447	0	0	0.000102805	0.000489256	7.95105e-05
FOX-1		0	2.55875e-05	0	0	0	0	1.87241e-05	0	0	0	0	0	0	0	0	0	0	0	0.000194935	0
FOX-5		0	0.000255753	0	0.000130102	0.000196577	0	0	0.000115061	0.000108661	0	4.52685e-05	1.54463e-05	0	0.000982311	0.000164771	0	0	0.000783041	0.000385947	0.000152796
FOX-9		0	0	0	1.32861e-05	0	0	0	0	2.54697e-05	0	0	0	0	0.000374327	2.08852e-05	0	0	6.87274e-05	6.73823e-05	0
GES-18		0	3.08856e-05	1.10986e-05	0	0	9.93162e-05	0	4.49035e-05	0	0	0	0	0	0	0	0	0	0	0	0
GES-19		0	0	0	0	0	0	2.2715e-05	4.01201e-05	0	0	0	0	0	0	0	0	0	0	0	0
IBC-2		0.0104979	0.00433176	0.00399737	0.00716823	0.00365455	0.0261202	0.00179605	0.00297503	0.00243815	6.94496e-05	0.000148335	0	0	0	0	0	0	0	3.07863e-05	0
IMI-2		0	7.83534e-05	9.38916e-05	6.20213e-05	1.0046e-05	0	4.71903e-05	5.54424e-05	0	0	0	0	0	0	0	0	0	0	0	0
IMP-27		0	0	0	0	0	0	0	0	0	0	0	0	0	0	0	0	0	0	0	1.94246e-05
Klebsiella_pneumoniae_OmpK35		4.36602e-05	0.000162253	0.000179211	0.000535025	0.000587071	0.00671784	1.23323e-05	0.00114876	0.000732662	0	0	2.86718e-05	3.16177e-05	0.000816882	0.000653028	0	0	0.0013508	0.000620927	0.000137702
KLUG-1		0	0	0	0	6.54835e-05	0	0	0	0	0	2.07781e-05	0	0	0	0	0	0	0	0	0
KLUY-2		0	0	0	0	0	0	0	0	7.10765e-05	0	0	0	0	0	0	0	0	0	0	0
KLUY-3		0	0	0	0	0	0	0	8.07792e-05	0.000171609	0	0	0	0	0	8.87907e-05	0	0	0	0	0
KPC-1		0	6.12357e-05	4.79144e-05	0.000171986	5.32165e-05	0	0.000419189	2.64581e-05	2.40895e-05	0	0	0	0	0	0	0	0	0	0	0
KPC-11		0	0	0	0	0	0	5.67251e-05	2.32765e-05	0	0	0	0	0	0	0	0	0	0	0	0
KPC-12		0	0.00114199	0.00506855	0.00197855	0.00222553	4.86412e-05	0.00752154	0.00297818	0.00345372	0	0	0	0	0	0	0	0	0	0	0
KPC-14		0	8.20306e-06	0	5.32959e-05	0	0	0.000135378	2.82898e-05	3.80558e-05	0	0	0	0	0	0	0	0	0	0	0
KPC-15		0	0.000126507	6.10389e-05	0	0.000132778	0	0.000455528	0.000219686	0.000177731	0	0	0	0	0	0	0	0	0	0	0
KPC-16		0	4.3633e-05	6.59956e-05	0	0	0	0.000226704	9.16799e-05	4.48184e-05	0	0	0	0	0	0	0	0	0	0	0
KPC-17		0.00416053	0.0614838	0.191963	0.0823303	0.0847764	0.000875542	0.366295	0.167335	0.155734	0.000884155	0	0	6.05951e-05	0	0	0	0	0	0	0
KPC-19		0	2.28391e-05	0.000162105	0.000144111	3.55e-05	0	0.000263977	0	0.000132428	0	0	0	0	0	0	0	0	0	0	0
KPC-22		0	0	7.30274e-05	0.000213018	0.000136366	0	0.00021903	0.000201384	0.000150322	0	0	0	0	0	0	0	0	0	0	0
KPC-4		0	0	0	2.7484e-05	5.20315e-05	0	6.40919e-05	7.52704e-05	5.16406e-05	0	0	0	0	0	0	0	0	0	0	0
KPC-7		0	3.98112e-05	0	0	0	0	0.000171557	0	3.94375e-05	0	0	0	0	0	0	5.22183e-05	0	0	0	0
LEN-12		0	0	0	0	0	0	0	0	0	0	0	0	0	0	0	0	0	0	0	6.32519e-05
LEN-13		0	0	0	0	0	0	0	0	0	0	0	0	0	0	0	0	0	9.24056e-05	0	0
LEN-14		0	0	0	0	0	0	0	0	0	0	0	0	0	0	0	0	0	2.99407e-05	0	0
LEN-15		7.10456e-05	0	5.81372e-05	6.06813e-05	0	0	0	3.82994e-05	0	0	0	0	0	2.89498e-05	0	0	0	3.04686e-05	0	0
LEN-17		0	0.000194665	0	0	0	0.00483368	0	0.000311507	0.000392633	0	0	0	0	0	0	0	0	0	0	0.000150093
LEN-19		0	0.000158482	4.22476e-05	2.12376e-05	0	0.00259125	0	7.19464e-05	9.78102e-05	0	0	0	0	0	0	0	0	2.3625e-05	0	9.6967e-05
LEN-2		0	0	0	0	0	0	0	0	0	0	0	0	0	6.24084e-05	0	0	0	0	0	0
LEN-21		0	0	0	0	0	0	0	0	0.000100807	0	0	7.63754e-05	0	2.77801e-05	0	0	0	4.85784e-05	0	0
LEN-24		0	0	0	0	0	0	0	0	0	0	0	0	0	0	0	0	0	4.43078e-05	0	0
LEN-26		0	8.93088e-05	0	0.000101942	4.16017e-05	0.00174411	0	0.000130068	4.17969e-05	0	2.07781e-05	0	0	0.000110038	0	0	0	0	0	3.52674e-05
LEN-4		0	0	0	1.35297e-05	0	0	0	0	0	0	0	0	0	0	0	0	0	3.61075e-05	0	0
LEN-7		0	0	0	0	0	0	0	0	0	0	0	0	0	2.4072e-05	0	0	0	0	0	0
LEN-8		0	0	0	0	0	0	0	0	0	0	0	0	0	0	0	0	0	0	0	2.56357e-05
LRA-18		0	0	0	0	0	0	0	0	0	0	0	0	0	0	0	0	1.75862e-05	0	0.000152837	0
MIR-1		0	0	0.000241586	4.76762e-05	0	0	0	0	0	0	0	0	0	5.939e-05	0	0	0	0	0	0
MIR-10		0	0	0.000727487	5.02321e-05	6.24829e-05	0	0	0	0	3.44622e-05	0	1.82776e-05	0	0.000111442	0	0	0	0	0	0
MIR-12		0	0	3.59498e-05	0	0	0	0	0	0	0	0	0	0	0	0	0	0	0	0	0
MIR-13		0	0	0.00085937	0	9.82593e-06	0	0	1.07221e-05	1.87549e-05	0	0	0	0	5.52159e-05	0	0	0	0	0	0
MIR-14		0.000130064	2.81781e-05	0.00499014	0.000708801	0.000919691	0.000224439	0.000120543	0.00019992	9.25939e-05	0	0	0	0	0.000124955	0	0	0	6.97102e-05	0	0
MIR-17		0	0	0.000456554	0.000102313	7.66831e-05	0	0	0	0	1.30549e-05	0	0	0	0	0	0	0	0	0	0
MIR-2		0	0	0	0	0	3.74065e-05	0	0	0	0	0	0	0	0	0	0	0	0	0	0
MIR-6		0	0	0.000165351	0.000117534	0.000275836	0	0	0	0	0	0	0	0	0	0	0	0	4.33549e-05	0	0
MIR-8		0	0	0.000352838	0	7.20227e-05	0	0	0	0	0	0	0	0	0	0	0	0	0	0	0
MIR-9		0	0	8.44951e-05	0	0	0	0	0	0	0	0	0	0	0	0	0	0	0	0	0
MOX-2		0	0.00404839	0.000489933	0.000459741	0.000248367	0	0	0.00435823	0.00386854	0	0.000148948	0.000166781	0	0.000774726	0.00090874	0	0	0.00111019	0.000182138	0
MOX-3		2.59447e-05	9.98545e-05	0	0.000532619	0.00068355	0	0	0.00402388	0.00368935	0	3.72337e-05	0	0	0.00178132	0.000524904	3.72249e-05	0	0.000811111	0.0003189	0.00011085
NDM-10		3.67069e-05	0	0	0	0	0	1.23442e-05	0	0	0	0	0	2.15575e-05	0	0	0	0	0	0	0
NDM-12		0	0	3.84579e-05	3.92628e-05	0	0	0	0	0	0	0	0	0.000103101	0	0	0	0	0	0	0
NDM-13		0	0	0.00247995	0.00129867	0.00115342	0	0.00185594	0	0.000487738	0	0	0	0.00599445	0	6.50157e-05	0	0	0	0	0
NDM-14		3.67069e-05	0	8.44951e-05	0	2.65908e-05	0	0.000294023	0	0.000159081	0	0	0	0	0	0	0	0	0	6.12385e-05	0
NDM-17		0	0	0.0101677	0.00440085	0.0058544	0	0.000104171	0	0	0	0	0	0.0196712	0	6.01556e-05	0	0	0	0.000133004	0
NDM-2		0.000954379	0.000374416	0.00204551	0.000861539	0.00151518	0	0.00822044	0.00103284	0.00232272	0.00014043	0	0	0.00279942	0	6.48245e-05	0	0	0.000282398	0.00163283	0
NDM-3		0.00767174	0.00163701	0.0372276	0.0142129	0.0185301	0	0.0421443	0.00422895	0.0119838	8.85758e-05	0	0	0.0642041	0	0.00069032	0	9.71622e-05	0.00118729	0.00683608	0
NDM-5		0	4.36123e-05	0.00323445	0.00127292	0.00195044	0	0.00235011	0.000145099	0.000434753	0	0	0	0.00509818	0	0.00011639	0	0	0	0	0
NDM-6		0	0	0	0	0	0	0	0	0	0	0	0	3.80426e-05	0	0	0	0	0	0	0
NDM-7		0	8.96597e-05	4.34658e-05	0.00013007	0.000235802	0	0.00606151	0.00074435	0.00176709	0.000112922	0	0	0.00100199	0	8.24975e-05	0	0	0	0	0
NMC-A		0	0	3.37076e-05	0	6.31238e-05	0	0.000207846	0.000108451	5.49284e-05	0	0	0	0	0	0	0	0	0	0	0
NmcR		0	0	0	0	0	0.00154597	0	0	0	6.90612e-05	0	3.05248e-05	0	0	0	0.00400954	0	3.11709e-05	0	0.00375767
OCH-4		0	0.000438782	0	0	0	0	0	0	0	3.04033e-05	0	0	0	0	0	0	2.05538e-05	0	0	0
OCH-8		0	0	0	0	0	0	0	0	0	0	0	0	8.76762e-05	0	0	0	0.000104078	0	0	0
OKP-A		0	2.95199e-05	0	7.59996e-05	4.73994e-05	4.98317e-05	0	3.29344e-05	0	0	0	0	0	0.000883606	3.17536e-05	0.000319631	0	0.000318785	6.03457e-05	4.4954e-05
OKP-B		6.93067e-05	0.000306253	0	8.16315e-05	0.000208071	0.00358788	0	0.000401577	0.000194417	0	6.6231e-05	0	0	0.000826682	0	0	0	0.000666922	0.000156108	0.00036666
OKP-B-12		0	0.000115837	8.25689e-05	0.000420417	0.000309959	0.00298043	0	0.000309445	0.000326272	0	2.74988e-05	8.6043e-06	0	0.000378317	9.01873e-05	0	0	0.000717427	0.000306832	0.00014923
OXA-100		0	0	0	0	0	0	0	3.83092e-05	0	0	0	0	0	0	0	0	0	0.000104562	3.43922e-05	0
OXA-106		0	0	0	0	0	0	0	0	4.65731e-05	0	9.64277e-06	0	0	0	7.38969e-05	0	2.68808e-05	6.93624e-05	9.80424e-05	0
OXA-114		0	0	0	0	0	0	0	0	0	0	0	0	3.5659e-05	0	0	0	4.40568e-05	0	0.000251135	0
OXA-116		0	0	0	0	0	0	0	0	0	0	0	0	0	0	0	0	0	0	0.000116107	0
OXA-133		0	0	0	0	0	0	0	0	0	0	0	0	0	0	0	0	0	0	5.49122e-05	0
OXA-139		0	0	0	0	0	0	0	0	0	0	0	0	0	0	0	0	0.000125975	0	0	0
OXA-142		0	0	0	0	0	0	5.51357e-05	0	0	0	0	0	0	0	0	0	0	0	0	0
OXA-143		0	0	0	0	0	0	0	0	0	0	0	0	0	0	0	0	0.000151798	0	0	0
OXA-16		0.000154255	0	0	6.25241e-05	0.000248065	0	1.21796e-05	5.25383e-05	6.13706e-05	0	2.20347e-05	3.05248e-05	0	0	5.45225e-05	0	0	0	0	0
OXA-179		0	0	0	0	0	0	0	0	0	0	0	0	0	0	0	0	0	0	4.18379e-05	0
OXA-182		0	0	0	0	0	0	0	0	0	0	0	0	0	0	0	0	0.000459767	3.61075e-05	0.00018802	0
OXA-19		7.45177e-05	0	0	0	0.000112402	0	0	2.78612e-05	0	0	3.64359e-05	0	0	0	0	0	0	0	0	0
OXA-199		0.00130898	0	0.00150492	0.00228901	0.00213261	0.000645368	3.27073e-05	0	0	0	0	0	2.19567e-05	3.84647e-05	8.32319e-05	0	0	0	0	0
OXA-207		0	0	0	0	0	0	0	0	0	0	0	0	0	0	0	0	0.0012209	0	8.70298e-05	0
OXA-21		0.0112083	4.13278e-05	0.00151029	0.0227324	0.00983974	0.131843	0	9.80136e-05	0	0	0	0	0	2.12196e-05	1.0811e-05	0	0	0.000236272	0	0
OXA-210		0.00104514	0.000893933	0.000232917	0.000439538	2.72222e-05	0.000155475	0.000196055	0.000271652	7.88738e-05	0	0.000185282	0	0	9.05328e-05	0.000219603	0	0	5.4832e-05	0	0
OXA-213		0	0	0	0	0	0	0	0	0	0	0	0	0	0	0	0	0	0	8.15505e-05	0
OXA-214		0	0	0	0	0	0	0	0	0	0	0	0	0	0	0	0	1.17047e-05	0	0	0
OXA-215		0	0	0	0	0	0	0	0	0	0	0	0	0	0	0	0	0	0	4.19917e-05	0
OXA-217		0	0	0	0	0	0	0	0	0	0	0	7.73099e-05	0	4.18286e-05	0	0	2.81675e-05	0	0.000157889	0
OXA-226		0	6.0229e-05	0	5.72115e-05	9.75163e-06	0.000259125	9.26708e-05	0	0	0	3.73701e-05	1.40443e-05	0	0	0	0	0	0	0	0
OXA-228		0	0	0	0	4.54614e-05	0	0	0	0	0	0	0	0	0	0	0	0	0	0	0
OXA-231		0	0	0	0	0	0	0	0	0	0	0	0	0	0	0	0	0.000615236	0	0	0
OXA-232		0.00145858	0	0.00191317	0.00169608	0.00185537	0.000914271	0.000112765	0	0	0	0	0	4.24715e-05	0	3.87054e-05	0	0	0	0	0
OXA-233		0	2.77279e-05	0	0	2.54119e-05	0	0.000171103	0	0	0	0	0	0	0	0	0	0	0	0	0
OXA-242		0	0	0	0	0	0	0	0	0	0	0	0	0	0	0	0	0	0	2.355e-05	0
OXA-243		0.000108118	0	0	0	0	0	0	0	0	0	0	0	0.000177937	0	0	0	0	0	0.000226329	0
OXA-244		0.00344075	0	0.00275358	0.00376167	0.00506061	0.0013983	9.89831e-05	0	0	0	0	0	0.000233762	9.25346e-05	0.000100388	0	0	0	0	0
OXA-246		0.00033533	4.95404e-05	9.69695e-05	0.000106899	0.000520892	0.000321471	0.000287059	0.000170251	0.000108374	0	0.00010704	0	0	0	0	0	0	1.152e-05	0	0
OXA-247		0	0	1.11628e-05	3.5396e-05	6.6995e-05	0	0	0	0	0	0	0	0	0	0	0	0	0	0	0
OXA-253		0	0	0	0	0	0	0	0	0	0	0	0	0	0	0	0	0.00059388	0	8.19278e-05	0
OXA-255		0	0	0	0	0	0	0	0	0	0	0	0	0	0	0	0	0.000559798	0	4.87704e-05	0
OXA-258		0	0	0	0	0	0	0	0	0	0	0	0	6.34163e-05	0	0	0	0	0	0.000107895	0
OXA-26		0	0	0	0	0	0	0	0	0	0	0	0	0	0	0	0	3.3665e-05	0	0	0
OXA-317		0	0	0	0	0	0	0	0	0	0	0	0	0	0	0	0	0	0	5.97094e-05	0
OXA-32		0	0	0	5.00601e-05	0	5.1825e-05	0	0	0	0	0	0	0	0	0	0	0	0	0	0
OXA-324		0	0	0	0	0	0	0	0	0	0	0	0	0	0	0	0	0	2.5519e-05	0	0
OXA-325		0	0	0	0	0	0	0	0	0	0	0	0	0	0	0	0	0	0.00018023	0.000269582	0
OXA-326		0	0	0	0	0	0	0	0	0	0	0	0	0	0	0	0	6.81741e-06	0	0	0
OXA-327		0	0	0	0	0	0	0	0	0	0	0	0	0	0	0	0	0	0	2.32622e-05	0
OXA-35		0	0	0	0	3.7792e-05	5.35785e-05	0	0	2.1308e-05	0	9.58684e-05	0	0	0	2.47074e-05	0	0	0	0	0
OXA-352		0	0	0	0	0	0	0	0	0	0	0	0	0	0	0	0	0	0	4.18379e-05	0
OXA-354		0	0	0	0	0	0	0	0	0	0	0	0	0	0	0	0	0	0.000117069	5.72665e-05	0
OXA-355		0.000107727	0	0	7.04363e-05	0	0	0	0	0	0	0	0	0	0	0	0	3.14207e-05	4.1687e-05	0.00031804	0
OXA-356		0	8.37726e-06	0	0	0	0	0	0	3.4197e-05	0	0	0	3.19012e-05	0	0	0	0	0	0.000283316	0
OXA-357		0	0	0	0	0	0	0	0	0	0	0	0	0	0	0	0	0	7.10696e-05	0.000203821	0
OXA-358		0	0.000106937	0	0	0	0	0	0	0	0	0	0	0	0	0	0	0.000118905	0	0.000264877	0
OXA-361		0.000143636	0	0	0	0	0	0	0	0	0	0	0	0	0	0	0	3.14649e-05	0	6.45296e-05	0
OXA-368		0	0	0	0	0	0	0.000331575	0	3.92785e-05	0	0	0	0	0	0	0	0	0	0	0
OXA-377		0	0	0	0	0	0	0	0	0	0	0	0	0	0	0	0	0	0	5.91367e-05	0
OXA-380		0	0	0	0	0	0	0	0	0	0	0	0	0	0	0	0	0	4.11429e-05	0	0
OXA-383		0	0	0	0	0	0	0	0	0	0	0	0	0	0	0	0	0	4.39855e-05	0	0
OXA-384		0	0	0	0	0	0	0	0	0	0	0	0	0	0	0	0	0	0	4.21466e-05	0
OXA-4		0	8.43425e-06	0	3.40214e-05	0.000153279	0	4.70168e-05	7.44068e-05	0.000138904	0.00027521	6.58446e-05	3.2051e-05	0	8.78034e-05	4.95227e-05	0	0	3.26038e-05	1.09508e-05	4.732e-05
OXA-415		0	0	0	5.86912e-05	0	0.000362775	0	0	0	0	0	0	0	0	0	0	0	0	0	0
OXA-421		0	0	0	0	0.000107127	0	0	0	0	0	0	2.34929e-05	0	0	0	0	5.71285e-05	0.000776538	0.00207259	0
OXA-436		0.00157078	0	0.00139853	0.0016738	0.0023357	0.000968052	1.22028e-05	4.04141e-05	0	0	0	0	0.000109183	2.14862e-05	5.04031e-05	0	0	0	0	0
OXA-454		7.45177e-05	0	0	3.92628e-05	2.10127e-05	0.000214314	0.000111169	0	1.80117e-05	0	9.84753e-06	0	0	0	0	0	0	0	0	0
OXA-48		0	0	0	0	2.10127e-05	0	0	0	0	0	0	0	0	0	0	0	0	0	0	0
OXA-50		0	0	0	0	0	0	0	0	0	0	0	0	0	0	1.10211e-05	0	3.57053e-05	0	0	0
OXA-54		0.00071059	0	0.000673146	0.000551269	0.00132225	0.000699149	0	0	0	0	0	0	0.000106561	0	5.04031e-05	0	0	0	0	0
OXA-55		0	0	4.33552e-05	0	0	0	0	0	0	0	0	0	0	0	0	0	0	0	0	0
OXA-62		0	0	0	0	0	0	0	0	0	0	0	0	0	0	0	0	1.38621e-05	0	0	0
OXA-64		0	0	0	0	0	0	0	0	0	0	0	0	0	0	0	0	0	0	4.16852e-05	0
OXA-72		0	0	0	0	0.000124975	0	0	0	0	0	0	0	0	0	0	0	0.000762013	0	4.58828e-05	0
OXA-78		0	0	0	0	0	0	0	0	0	0	0	0	0	0	0	0	0	0	7.41769e-05	0
OXA-84		0	0	0	0	0	0	0	0	0	0	0	0	0	0	0	0	0	0.000129815	7.13582e-05	0
OXA-86		0	0	0	0	0	0	0	0	0	0	0	0	0	0	0	0	0	2.9077e-05	0	0
OXA-89		0	0	0	0	0	0	0	0	0	0	9.27459e-05	0	0	0	0	0	0	0	4.21466e-05	0
OXA-92		3.6171e-05	0	0	0	0	0	0	0	0	0	0	0	0	0	0	0	0	0	8.41987e-05	0
OXY-1-3		0	0	0	0	2.02299e-05	0	0	0	4.56722e-05	0	0	0	0	0	0	0	0	0	0	0
OXY-2		0.000137175	0.000297553	4.37947e-05	0.000972792	0.000506088	0	0.00496762	0.00136642	0.00280238	0	0	0	0	0.000277973	0	5.06157e-05	0	0.00093357	9.17006e-05	5.20129e-05
OXY-3		0.000103238	0.000218605	0	0.00116822	0.000533684	0	0.000195126	0.00187892	0.000422108	0	0	8.89078e-05	0	0.000653387	0	2.44534e-05	0	0.00176637	0	1.96982e-05
OXY-5		0	0.000112308	0	0.00179957	0.00127647	0	0	0.0014712	9.31462e-06	0	0	6.51654e-05	0	0.00100931	0	0	0	0.00162484	0	0
PDC-4		0	0	3.97795e-05	0	5.50315e-05	0	0	0	0	0	0	0	0.000377789	0	0	0.000135179	2.11034e-05	0	0.000229501	0
PDC-5		0	0	0	0	0	0	0	0	0	0	0	0	0.0001238	0	3.68204e-05	0	0	0	0	0
PDC-6		0	0	0	0	0	0	0	0	0	0	0	0	1.35504e-05	0	5.018e-05	0	0	0	0	0
PDC-7		0	0	0	0	0	0	0	0	0	0	0	0	6.32353e-05	0	0	0	5.03423e-05	0	0	0
PDC-75		0	0	0	0	0	0	0	0	0	0	0	0	0.000265133	0	0	0	0	0	0	0
PDC-77		0	0	0	0	2.61859e-05	0	0	0	0	0	0	0	0	0	0	0	0	0	0	0
PDC-8		0	0	0	0	0	0	0	0	0	0	0	0	6.30346e-05	0	0	2.27861e-05	0	0	0	0
PDC-82		0	0	0	0	0	0	0	0	0	0	0	0	0	0	0	0	3.31908e-05	0	0	0
PDC-9		0	0	0	0	0	0	0	0	0	0	0	0	7.15044e-05	0	0	0	0	0	0	0
PDC-90		0	0	0	0	0	0	0	0	0	0	0	0	0.000257446	0	3.68204e-05	0	2.57078e-05	1.152e-05	0.000123352	9.04379e-05
PDC-92		0	0	0	0	0	0	0	0	0	0	0	0	0	0	0	0	3.14207e-05	0	0	0
PER-1		3.21781e-05	0.00260011	0.000444007	0.000136247	0	0.000555268	0	0.000392419	0.000516605	0	0	4.74149e-05	0	9.55066e-05	0.000965553	0	0	0.000219572	0.000968888	0
PER-2		0	1.85842e-05	0	0	0	0	0	0	0	0	0	0	0	0	4.26342e-05	0	0	0	0	0
PER-3		0	6.56293e-05	0	0	0	0	0	0	0	0	2.66372e-05	0	0	5.40861e-05	8.41624e-05	0	0	0	0.000113127	0
PER-6		0	4.36123e-05	0	0	0	0	0	0	0	0	0	0	0	4.41804e-05	4.31205e-05	0	0	0	0	0
PSE-1		0.000120078	3.15594e-05	0.000111118	0.000132799	0	0	0	0.000554828	0.000851854	0	0	0	0	0	0	0.000219737	0	9.93931e-05	0	2.59528e-05
SHV		0.000173267	0.00062371	0.00804642	0.0111923	0.0132074	0.000249159	0.00143045	0.00494513	0.00580674	3.46367e-05	0	0	0	0.000493422	0.000944121	7.23022e-05	0	0.000193746	0.00010526	0.000329421
SHV-1		3.45326e-05	0.000231378	0.00049734	0.000927949	0.00154712	0.000138007	5.37827e-05	0.00402294	0.00459556	0	0	5.82746e-05	0	0.000289495	0.00115102	0	0	7.30656e-05	0.000149818	0.000306102
SHV-105		0	0	0	5.84034e-05	2.31848e-05	0	0	0	0	0	0	0	0	0	0	0	0	0	0	0
SHV-109		0	0	0	0	0	0	0	1.89571e-05	0	0	0	0	0	0	0	0	0	0	0	5.1376e-05
SHV-112		0	0.000216455	0.00290565	0.00348788	0.00190135	0	0.00028743	0.00118482	0.00159069	0	0	0	0	0.000113012	0.000233541	0	0	0	1.09508e-05	0
SHV-120		0	0	5.817e-05	0	0	0	0	0	0	0	0	0	0	0	0	0	0	0	0	0
SHV-127		0	0	0	0	0	5.25899e-05	0	0	0	0	0	0	0	0	0	0	0	0	0	0
SHV-128		0	0.000103416	0.00145425	0.00141576	0.000792385	0	2.33795e-05	0.00109176	0.000435759	0	0	0	0	0	0.000124473	4.0536e-05	0	0	0	9.46589e-05
SHV-133		0	0	0	0	0	0	0	0	0	0	0	0	0	0	0.000531979	0	0	0	0	0
SHV-137		0	0	0	0	0	0	0	1.89571e-05	0	0	0	0	0	6.25052e-05	0.000332588	0	0	0	0	0.000148893
SHV-14		6.93067e-05	0.000266352	0.00334485	0.00561589	0.00507917	0	0.000599624	0.00347693	0.00245705	0	5.20513e-05	0	0	0.000102256	0.000918676	5.24002e-05	0	0.000115461	0	7.45168e-05
SHV-140		0	0	0	0	2.21876e-05	0	0	4.04141e-05	0	0	0	0	0	0	0	0	0	0	0	0
SHV-141		0	2.77279e-05	0.000130926	0.000504299	7.13817e-05	0	5.32857e-05	0.000128919	0.000264224	0	0	0	0	9.88988e-05	3.93774e-05	0	0	0	0	0
SHV-143		0	0	0	0	8.87885e-06	0	0	0	0	0	0	0	0	0	0	0	0	0	0	0
SHV-144		0	0	0	0	0	0	0	0	0	0	0	0	0	0	2.22366e-05	0	0	0	0	0
SHV-145		0	0	0	7.63864e-05	0	0	0	0	9.64923e-05	0	0	0	0	0	0	0	0	0	0	0
SHV-149		0	0	0	0	1.56322e-05	0	0	0	3.12471e-05	0	0	0	0	0	0	0	0	0	0	0
SHV-150		0	0	0	0	7.92312e-05	0	0	0	0.000123109	0	0	0	0	0	0	0	0	0	0	0
SHV-152		0	0	0	0.000127426	2.2576e-05	0	0	0	0	0	0	0	0	0	0	0	0	0	0	0
SHV-153		0	0	0.00019881	0.000494926	0.000266507	0	0	8.9605e-05	0.000141604	0	0	0	0	0	0	0	0	0	0	0
SHV-156		0	0	0	0.000209664	0.000130088	0	0	0	6.28353e-05	0	0	0	0	1.05575e-05	0	0	0	0.000360008	6.51e-05	3.6379e-05
SHV-157		0	2.95199e-05	0	0.00011402	0	0	2.8419e-05	4.60899e-05	1.788e-05	0	0	0	0	0	0	0	0	0	0	0
SHV-160		0	0	0	8.59927e-05	8.3024e-05	0	0	0.000133103	0.000357338	0	0	0	0	0	2.18196e-05	0	0	0	0.000152928	4.28134e-05
SHV-167		0	0	0	0	0	0	0	0	0	0	0	0	0	0	0	0	0	0	0	2.48267e-05
SHV-172		3.46533e-05	4.53098e-05	0.000859239	0.00123179	0.00101025	9.96635e-05	7.93726e-05	0.000474243	0.000683205	0	0	0	0	6.05559e-05	2.48155e-05	0	0	0	0	0.000150823
SHV-173		3.46533e-05	0	2.83028e-05	5.17226e-05	3.0848e-05	0	0	3.29344e-05	2.46356e-05	0	0	0	0	0	1.82034e-05	0	0	0	0	0
SHV-178		0.00010396	0.000132256	0.00131725	0.00290894	0.00229552	0.000199327	6.52821e-05	0.0013684	0.00128172	0	0	0	0	0.000166913	0.00020332	0	0	3.26038e-05	0	5.82868e-05
SHV-179		0	0	0	0	0.000102297	0	0	0	4.65731e-05	0	0	0	0	0	1.08007e-05	0	0	0	0	0
SHV-182		0	0	0	0	0	0	0	0	0	0	0	0	0	0	0	0	0	3.86454e-05	0	0
SHV-183		0	0.000384502	0.00261459	0.00383373	0.00339847	0	0.00054067	0.00281607	0.00156189	0	0	0	0	0.000162562	3.76986e-05	0	0	0	0	0
SHV-186		0	0	0	6.67467e-05	0	0	0	4.90357e-05	0	0	0	0	0	0	0	0	0	0	0	0
SHV-188		0	0	0	0	0	0	0	1.05277e-05	0	0	0	0	0	0	0	0	0	0	0	0
SHV-19		0	0	0	0	0	0	0	1.70263e-05	0	0	0	0	0	0	0	0	0	0	0	0
SHV-2		0	0	0	0	0	0	0	2.91109e-05	0	0	0	0	0	0	0	0	0	0	0	0
SHV-22		0	0	0	9.49666e-05	4.7121e-05	0	0	0	0	0	0	0	0	0	0	0	0	3.61075e-05	0	0
SHV-23		0	0	0	0	7.47625e-05	0	0	0	2.71676e-05	0	0	0	0	0	0	0	0	0	0	0
SHV-28		0	0	0	6.4244e-05	4.6474e-05	0	0	0	0	0	0	0	0	0	0	0	0	0	0	0
SHV-29		0	0	5.817e-05	0	2.19983e-05	0	0	0	0	0	0	0	0	2.92578e-05	0	0	0	2.37177e-05	0	0
SHV-3		0	0	0	6.54991e-05	9.67845e-06	0	0	8.05331e-05	0	0	0	0	0	0	0	0	0	0	0	0
SHV-34		0	0	0	0	0	0	2.79837e-05	0	0	0	0	0	0	0	0	0	0	0	0	0
SHV-36		0	0	0	0	0	0	0	9.78545e-05	0	0	0	0	0	0	0	0	0	0	0	0
SHV-37		0	0	3.24253e-05	2.92627e-05	1.0046e-05	0	0	0	8.17496e-05	0	0	0	0	3.57173e-05	0	0	0	0	0	0
SHV-41		0	7.16797e-05	0	0	4.9602e-05	0	0	2.97386e-05	0	0	0	0	0	0	0	0	0	0	0	0
SHV-46		0	0	0	0	1.60205e-05	0	0	0	0	0	0	0	0	0	0	0	0	0	0	0
SHV-5		0	0	0	0	0	0	0	5.1966e-05	0	0	0	0	0	0	0	0	0	0	0	0
SHV-50		0	0	0	0	2.63868e-05	0	0	0	0	0	0	0	0	0	0	0	0	0	0	0
SHV-51		0	0	0	0	0	0	0	0	7.03696e-05	0	0	0	0	0	0	0	0	0	0	0
SHV-53		0	0	0	0	3.90804e-05	0	0	0	2.91951e-05	0	0	0	0	0.000156144	0	0	0	6.32903e-05	0	0
SHV-55		0.00010396	0.000191789	0.00432259	0.00407529	0.00359747	4.98317e-05	0.000521539	0.001583	0.00212084	0	0	0	0	4.73902e-05	0	0	0	0	0	0
SHV-56		0	0	0.000203832	0.000455463	0.000174577	0	6.81982e-05	0.000232369	0.000314521	0	0	0	0	0	5.45225e-05	0	0	0	0	2.56357e-05
SHV-6		0	0	0.00070947	0.000662189	0.000450384	0	3.74058e-05	0.000331489	0.000596241	0	0	0	0	0	5.97554e-05	0	0	0	0	0
SHV-60		0	0	0	0	0	0	0	7.21351e-05	0	0	0	0	0	0	0	0	0	0	0	3.80442e-05
SHV-63		0	0	0	1.20627e-05	0	0	0	0	4.65731e-05	0	0	0	0	0	0	0	0	0	0	0
SHV-64		0	0	0	0	0	0.000797308	0	0	4.65731e-05	0	0	0	0	0	0	0	0	0	0	4.4954e-05
SHV-65		0	0	0	0	9.74242e-06	0	2.49777e-05	0	0	0	0	0	0	0	2.96102e-05	0	0	0	0	0
SHV-66		6.93067e-05	0.000568866	0.00675175	0.00814838	0.00581831	4.98317e-05	0.000885128	0.00432472	0.00347669	0	0	0	0	0.000112317	0.000247904	0	0	0	0	0
SHV-67		0.000450494	0.00193695	0.0213105	0.0318101	0.0258118	0.000548149	0.0028391	0.0170997	0.0147394	0	9.16966e-05	0	0	0.000943896	0.00165066	7.78949e-05	0	0.000783639	9.73318e-05	0.000637763
SHV-69		0	0	0	0	2.76601e-05	0.000348822	0	3.38437e-05	4.65731e-05	0	0	0	0	0	0	0	0	0	0	0
SHV-70		0	1.79315e-05	2.3576e-05	4.76762e-05	0	0	0	4.0859e-05	1.48187e-05	0	0	0	0	0	0	0	0	0	0	0
SHV-71		0	2.5907e-05	0	0.000201644	8.25417e-05	0	0	7.72e-05	0	0	0	0	0	2.32087e-05	0	0	0	0	0	0
SHV-77		0	0	5.5123e-05	0	9.49327e-05	0	0	0	2.91951e-05	0	0	0	0	0	0	0	0	0	0	0
SHV-95		0	0.000505687	0.00349327	0.00500487	0.00335445	0.000249159	0.000131579	0.00417126	0.00328323	7.05231e-05	9.89529e-06	0	0	0.00165306	0.00184505	0.000209334	0	0.000844144	0.000115901	0.000927326
SHV-97		0	0	0	1.35954e-05	0	0	0	0	0	0	0	0	0	0	0	0	0	0	0	0
SME-4		0	3.01349e-05	4.6891e-05	3.40214e-05	3.73813e-05	0	0.00012004	5.2585e-05	0.000161766	0	0	0	0	0	0	0	0	0	0	0
SRT-1		0	0	0	0	0	0.00011311	0	0	0	0	0	0	0	0	0	0.000190992	0	0	0	0
SRT-2		0	0	0	0	0	7.54068e-05	0	0	0	0	0	0	0	0	0	0	0	0	0	0
TEM-102		0	0	0	0	0	0	0.000170953	7.8663e-05	0	0	0	0	0	0	0	0	0	0	0	0
TEM-105		0	2.63795e-05	0	0	7.92411e-05	0	0.000220945	0.000274451	0.000197255	0.000152082	0	0	0	0	0	0	0	0	0	0
TEM-108		3.46533e-05	2.13765e-05	3.69835e-05	0.000121999	0.000344623	0	0.000850695	0.00020514	0.000305178	0.000348365	0	0	0	0	0.000105813	0	0	5.76001e-05	0	0
TEM-109		0	7.46888e-06	8.27225e-05	5.11563e-05	0.000252017	0	0.000287401	0.000281954	0.000254409	0.000261127	0	0	0	5.00133e-05	0	0	0	0.000227098	2.32622e-05	0
TEM-116		0	0	0	0	4.73267e-05	0	6.75779e-05	3.85771e-05	3.12471e-05	4.75052e-05	0	0	0	0	0	0	0	0	0	0
TEM-120		0	3.16746e-05	0	4.47845e-05	0.000486294	0	0.000468428	0.000874385	0.000260648	0.000422989	0	0	7.82165e-05	0.000112554	2.96102e-05	0	0	0.000133414	0.000170937	0
TEM-123		0	0	0	0	0	0	0	0	1.91022e-05	0	0	0	0	0	0	0	0	0	0	0
TEM-126		0	0	0	0	1.59216e-05	0	0	0	0	0	0	0	0	0	0	0	0	0	0	0
TEM-127		0	0	0	0.000110851	4.82113e-05	4.98317e-05	0.000245852	0.000224861	4.34682e-05	0	0	0	0	0	0	0	0	0	0	0
TEM-128		0	4.39107e-05	0	0.000125567	8.3023e-05	0	0.000580128	0.000311512	0.000113741	9.64888e-05	0	0	0	0	9.75963e-06	0	0	5.37601e-05	0	0
TEM-130		0	0	0	0	0	0	0	2.24705e-05	0	0	0	0	0	0	0	0	0	0	0	0
TEM-133		0	0	0	5.99009e-05	2.99955e-05	4.98317e-05	0	0	2.1929e-05	0	0	0	0	0	0	0	0	0	0	0
TEM-137		0	0	0	0	0	0	1.23323e-05	3.84426e-05	0	0	0	0	0	0	0	0	0	0	0	0
TEM-138		0	0	0	0	8.67371e-05	0	0.000292924	9.27057e-05	9.40418e-06	3.46809e-05	0	0	1.3827e-05	0	0	0	0	0	0	0
TEM-139		0	0	0	0	1.61459e-05	0	0	0	0	0	0	0	0	0	0	0	0	0	0	0
TEM-141		0	0	0	0	7.98611e-05	0	3.37429e-05	6.61147e-05	0	0	0	0	0	0	0	0	0	0	0	0
TEM-143		6.93067e-05	5.10811e-05	4.72354e-05	0.000272228	0.000402637	4.98317e-05	0.000687457	0.000664244	0.000312216	0.000308599	0	0	0.000142405	0.000117699	4.18476e-05	0	0	9.57527e-05	6.54088e-05	0
TEM-144		0	0	0	0	0	0	7.09918e-05	4.76204e-05	3.12471e-05	0	0	0	0	0	0	0	0	0	0	0
TEM-145		0	8.41789e-06	0	2.85475e-05	4.9602e-05	0	8.82639e-05	0.000260723	3.51811e-05	1.32061e-05	0	0	0	3.83307e-05	0	0	0	0	0	0
TEM-146		0	2.19163e-05	0	0	0	0	0.000166617	0.000163653	0	0	0	0	0	4.00033e-05	0	0	0	0	0	0
TEM-147		0	6.36018e-05	0	0	0	0.00303974	5.65866e-05	0.000286981	0	0	0	0	0	0.000177257	0	0	0	0	0	7.33819e-05
TEM-148		0	0	3.93736e-05	0	6.33429e-05	0	1.22613e-05	0.000129652	6.16662e-05	9.02073e-05	0	0	0	0	0	0	0	0	0	0
TEM-149		0	0	0	0	2.69379e-05	0	0.000138403	6.80849e-05	0	4.76707e-05	0	0	0	0	0	0	0	0	0	0
TEM-151		0	0	0	0	0	0	0	2.25164e-05	0	0	0	0	0	0	0	0	0	0	0	0
TEM-153		0	4.93116e-05	0	9.89707e-05	0	0	7.00899e-05	6.71985e-05	3.17544e-05	0	0	0	0	0	0	0	0	6.17144e-05	0	0
TEM-155		0	0	0	2.40839e-05	0.000106495	0	0.000446669	0.000340639	0.000206941	0.000226262	0	0	0	2.02595e-05	0	0	0	0	0	0
TEM-157		0	0	0	0	0	0	0	3.9529e-05	7.73613e-05	6.10185e-05	0	0	0	2.66366e-05	0	0	0	0	0	0
TEM-159		0	0	0	0.000122809	0.000145278	0	4.44048e-05	8.53891e-05	0	0	0	0	0	2.77801e-05	0	0	0	0	3.70836e-05	0
TEM-162		0	3.02399e-05	0	8.3534e-05	0.000114188	0	0.000294554	0.000101712	0.000143451	6.59064e-05	0	0	0	2.4072e-05	2.31443e-05	0	0	2.46858e-05	0	0
TEM-163		0	0	0	0	3.29624e-05	0	3.21321e-05	8.01309e-05	0	0	0	0	0	0	0	0	0	0	0	0
TEM-166		0	3.49995e-05	0	0.000131715	0.000217586	0.00358788	0.000255845	0.000237577	0.000231652	9.62543e-05	6.62471e-05	0	3.59292e-05	0.000147325	0	5.33333e-05	0	8.81691e-05	0.00014819	0.000143196
TEM-167		0	0	0	0	0	0	0	3.29344e-05	0	0	0	0	0	1.81234e-05	0	0	0	0	0	0
TEM-169		0	0	0	0.00010723	9.90137e-06	0	0.000177645	0.000135447	0	4.99324e-05	0	0	3.09977e-05	0.000138743	0.000376136	0	0	1.17551e-05	0	0
TEM-171		0	1.7118e-05	5.17464e-05	0.000139784	0.000184797	4.98317e-05	0.000377646	0.00032906	0.000240363	0.000103178	0	0	0	4.02964e-05	0.000115951	0	0	4.20001e-05	0	0
TEM-176		0	3.63811e-05	0	0	0	0.00124579	0	0.000138654	0	0	4.51418e-05	0	0	0	0	0	0	0	0	0
TEM-178		0	3.54238e-05	1.10246e-05	5.21071e-05	7.47625e-05	0	0.00021077	4.90847e-05	0.000123604	0	0	0	0	0	0	0	0	0	0	0
TEM-182		0	5.04584e-05	0	0.000120467	8.87885e-06	0	0.000540989	0.000120301	5.48653e-05	9.32296e-05	0	0	0	0	0	0	0	1.152e-05	0	0
TEM-183		0	8.2233e-05	6.29121e-05	0.000141567	0.000143791	0	0.000753414	0.000528231	0.000383273	0.000120122	0	0	0	3.83307e-05	6.56882e-05	0	0	0.000163559	4.43745e-05	0
TEM-186		0	2.12197e-05	0	0	0.000256877	0	0.000283171	0.000195521	6.95976e-05	2.36704e-05	0	0	0	6.54276e-05	0	0	0	0	0	0
TEM-190		0	0	0	0	0	0	3.82372e-05	2.01701e-05	1.5903e-05	0	0	0	0	0	0	0	0	0	0	0
TEM-193		0	0.000116782	0	0	3.59485e-05	0	0.00019048	8.05987e-05	5.06547e-05	8.7455e-05	0	0	0	0	1.08007e-05	0	0	0	0	0
TEM-194		0	0.000105116	0.000174324	0.000162911	7.81853e-05	0	0.000628109	0.000272309	8.59546e-05	2.21742e-05	0	0	0	0	0	0	0	0	0	0
TEM-195		3.46533e-05	0.00423629	0.00332215	0.0017343	0.00269008	0	0.0269917	0.00965705	0.00767063	4.08451e-05	0	0	0	0	2.87106e-05	0	0	0	0	0
TEM-196		0	0	0	0	9.75163e-06	0	0	3.83087e-05	0	6.31261e-05	0	0	0	0	0	0	0	0	0	0
TEM-197		0	0	0	9.34492e-05	0	4.98317e-05	0	0	0	4.66945e-05	0	0	0	0	1.75552e-05	0	0	0	0	0
TEM-199		0	0	0	4.61079e-05	0.000209446	0	0.000768762	0.000127883	0.000288924	9.90615e-05	0	0	0	7.14345e-05	0.000168113	0	0	0	0	0
TEM-201		0	0	5.24434e-05	0	5.82894e-05	0	2.69801e-05	0	0	6.45984e-05	0	0	0	0	0.000117408	0	0	0	0	0
TEM-205		0	0	0	0	0	0	7.26623e-05	0	8.02116e-05	0	0	0	0	0	0	0	0	0	0	0
TEM-208		0	0	0	0.000118469	2.8758e-05	0	0.000389168	8.55759e-05	0.000138702	3.46367e-05	0	0	0	0	0	0	0	6.0784e-05	0	0
TEM-209		0	0	0	0	0	0	0	2.7175e-05	0	0	0	0	0	0	0	0	0	0	0	0
TEM-21		0	3.54238e-05	0	4.76762e-05	2.31328e-05	0	0.000133699	0.000262554	9.51602e-05	0	0	0	0	0	0	0	0	0	0	0
TEM-211		0	0	0	0	7.04718e-05	4.98317e-05	4.3947e-05	5.09051e-05	3.3325e-05	0	0	0	0	0	2.87106e-05	0	0	0	0	0
TEM-213		0	0	0	2.85475e-05	9.38691e-05	0	3.08903e-05	9.1761e-05	2.01242e-05	8.18175e-05	0	0	0	2.14862e-05	0	0	0	0	0	0
TEM-214		0	0	0	0	4.91296e-05	0	0	3.4158e-05	0	5.66423e-05	0	0	0	0	0	0	0	0	0	0
TEM-216		0	0	0	0	1.0046e-05	9.96635e-05	0	0	3.55649e-05	4.65357e-05	0	0	0	0	0	0	0	0	0	0
TEM-217		0	0	0	0	7.85488e-05	0	6.33954e-05	3.07327e-05	0	7.40127e-05	0	0	0	0	0	0	0	0	0	0
TEM-219		0	0	0	1.33493e-05	3.71123e-05	0	0	7.7276e-05	1.99193e-05	0	0	0	0	4.00033e-05	7.72619e-05	0	0	0	0	0
TEM-22		3.46533e-05	0.00103119	0.00147498	0.00163304	0.00350869	0.000199327	0.0102281	0.00782109	0.00383897	0.00372249	0	0	6.24893e-05	0.000792508	0.0010138	3.96804e-05	0	0.00168066	0.00083531	4.732e-05
TEM-30		0	0	0	0	0	0	4.93767e-05	3.38437e-05	0	0	0	0	0	0	0	0	0	0	4.29389e-05	0
TEM-4		0	0	0	0.000202728	0.00028268	0.000249159	0	0	0	0	0	0	0	2.41778e-05	0	0	0	0	0	0
TEM-40		0	0	0	0	4.52717e-05	0	0	0	3.3788e-05	0	0	0	4.54567e-05	0	1.08007e-05	0	0	0	0	0
TEM-47		3.46533e-05	0.000331889	0.000962401	0.00201187	0.00284207	0.000149495	0.00427556	0.0050801	0.00291038	0.00195002	0	0	1.35763e-05	0.000877454	0.000956175	8.21801e-05	0	0.00127112	0.000156386	0
TEM-54		0	0	0	0	0	4.98317e-05	0.000275016	5.63825e-05	0.000107104	0	0	0	0	0	0	0	0	0	0	0
TEM-55		0	0	0	1.37017e-05	6.03302e-05	0	0.000282644	3.465e-05	4.8719e-05	0	0	0	0	0	6.10267e-05	0	0	5.8154e-05	0	0
TEM-57		0	0.000302898	0	0.000160287	4.91296e-05	0.00558115	0	0.000157854	5.82795e-05	0	0	3.05248e-05	0	0.000220101	0	4.48921e-05	0	0.000122956	0	0.000319738
TEM-59		0	8.32104e-06	0	0	0	0.000154352	0	0	2.61909e-05	0	0	0	0	0	0	0	0	0	0	4.4954e-05
TEM-60		0	0	0	2.76466e-05	4.44708e-05	0	0.000182833	0.00018232	1.5903e-05	2.50119e-05	0	0	0	0	0	0	0	3.11753e-05	0	0
TEM-67		0	0	0	0	3.71123e-05	0	0	0	0	0	0	0	0	0	0	0	0	0	0	0
TEM-68		0	0	0	0	3.07977e-05	0	0	0	0	0	0	0	0	0	0	0	0	0	0	0
TEM-70		0	0	2.93059e-05	0.000177758	2.78092e-05	4.98317e-05	6.08979e-05	3.83092e-05	2.85336e-05	0	0	0	0	0	0	0	0	0.000149147	5.67411e-05	0
TEM-75		0	0	0	5.75718e-05	9.24848e-05	0.000491444	0	0.000253551	0	0	0	0	0	0	0	0	0	0.000147804	0	1.18971e-05
TEM-76		0	0	0	0	0	0	3.11157e-05	0	3.67682e-05	0	0	0	0	0	0	0	0	0	0	0
TEM-77		0	0	0	0	4.66919e-05	0	1.10057e-05	9.7382e-05	9.1902e-05	0	0	0	0	0	2.99227e-05	0	0	0	0	0
TEM-78		0	0.000551763	0.000434886	0.000310503	0.00043314	0	0.00480835	0.00186124	0.000950892	7.69183e-05	0	0	0	9.10296e-05	6.78279e-05	0	0	0	0	0
TEM-79		0	0	0	0	0	0	0	0	1.97185e-05	0	0	0	0	3.74181e-05	0	0	0	0	0	0
TEM-80		0	0	0	1.34389e-05	0	0	0	0	3.92785e-05	0	0	0	0	0	0	0	0	0	0	0
TEM-83		0	6.06927e-05	0	8.14931e-05	0	0	0.000258906	0.00016478	5.59773e-05	8.66479e-05	0	0	0	0	2.42841e-05	0	0	0	0	0
TEM-86		0	0	0	0	0	0	0	0	2.12155e-05	0	0	0	0	0	0	0	0	0	0	0
TEM-87		0	0	0	0	1.56322e-05	0	0	2.75826e-05	7.69469e-05	0	6.45699e-05	0	0	4.00033e-05	0	0	0	3.15823e-05	0	0
TEM-89		0	0	0	0	0	0.000102531	0	2.82898e-05	9.44962e-06	0	0	0	0	0	0	0	0	0	0	0
TEM-90		0	4.13278e-05	0	1.35954e-05	2.08851e-05	0	8.94744e-05	3.58216e-05	3.42546e-05	3.28882e-05	0	0	0	0	0	0	0	0	0	0
TEM-95		0	0	4.04749e-05	0	3.50926e-05	0	0.000125581	9.40691e-05	0.000187573	0	0	0	0	0	0	0	0	0	0	0
TEM-96		0	0	0	0	0	0	5.04479e-05	3.29344e-05	2.3624e-05	6.87512e-05	0	0	0	0	0	0	0	0	0	0
VCC-1		0	3.28744e-05	6.62323e-05	3.41042e-05	0	0	4.0858e-05	0	0	0	0	0	0	0	0	0	0	0	0	0
VEB-1b		0	0	0	0	5.18454e-05	0	0	0	0	0	0	0	0	0	0	0	0	0	0	0
VEB-2		3.31467e-05	3.02399e-05	0	0	4.68704e-05	0	0	0	0	0	9.95322e-06	0	0	0	7.81707e-05	0	0	0	1.08778e-05	0
VIM-1		0	0	0.000186431	0	0	0	2.33795e-05	0	0	0	0	0	0	0	0	0	0	0	0	0
VIM-12		0	0	0.000413325	0	0	0	2.19735e-05	0	0	0	0	0	0	0	0	0	0	0	0	0
VIM-13		0	0	3.69835e-05	0	0	0	0	0	0	0	0	0	0	0	0	0	0	0	0	0
VIM-16		0	0	0.00033085	0	0	0	3.82897e-05	0	0	0	0	0	0	0	0	0	0	0	0	0
VIM-2		0	0	0.00019898	0	0	0	0	0	0	0	0	0	0	0	0	0	0	0	0	0
VIM-26		0	0	5.5123e-05	0	0	0	0	0	0	0	0	0	0	0	0	0	0	0	0	0
VIM-31		0	0	0.000121567	0	0	0	0	0	0	0	0	0	0	0	0	0	0	0	0	0
VIM-32		0	0	5.40927e-05	0	0	0	0	0	0	0	0	0	0	0	0	0	0	0	0	0
VIM-4		0	0	0.00100602	0	0	0	3.92287e-05	0	0	0	0	0	0	0	0	0	0	0	0	0
VIM-43		0	0	0.000164887	0	0	0	0	0	0	0	0	0	0	0	0	0	0	0	0	0
bcr-1		0	0	0.000136547	0	7.72061e-05	0	0	0	2.48864e-05	0	0	0	0.00225493	0	0	6.74388e-05	0.000787271	0	0.000749693	8.55118e-05
dfrA10		0	0.000190721	5.04369e-05	0.000313428	1.77272e-05	0	0.00641865	0.0132771	0.0324921	0	0	0	0.00072513	0	0	1.43501e-05	0	0	0	0
dfrA13		0	4.9033e-05	0.00115996	0.000572525	0.00091956	0.00051825	0.000422083	0.000267062	0.00057062	0	0	0	0.000947068	0.000118058	0	0	0	0.000118628	0	0
dfrA19		0.000104877	4.5534e-05	0	0	0	0	0.000151268	0.0014846	0.00332627	0	0	0	0	8.98961e-05	4.18476e-05	0	0	0	0	0
dfrA21		0	2.15892e-05	0.000137474	0	8.16035e-05	0	3.81748e-05	0	4.52557e-05	0	0	0	0.000154454	0.000132955	0	6.10272e-05	0	1.1531e-05	0	0
dfrA22		0	0	0.000912143	0.000891272	0.000854007	0.000431875	0.000417097	0.000627865	0.00038495	0	3.25944e-05	0	0.00156591	5.86527e-05	0	0	0	0.000117796	0	0
dfrA23		0	0	0	0	0	0	0	4.93608e-05	8.02722e-05	0	0	0	0	0	0	0	0	0	0	0
dfrA24		0	0	0	0	0	0.000847409	0	0	0	0	0	0	0	4.41804e-05	0	0.000382043	0	0.000143815	0	0.000181581
dfrA25		6.5203e-05	1.76758e-05	0	0.000307723	0.000384499	9.37623e-05	0.00108193	8.83598e-05	0.00027574	0	0	0	0	4.41804e-05	0.000154884	0	0	3.10154e-05	4.31009e-05	0
dfrA5		6.31265e-05	7.92341e-05	0.0029202	0.00386484	0.0078611	0.000516104	0.00275532	0.00240712	0.00496806	0.000114364	3.64359e-05	0	0	0.000826319	0.000980653	0.000375777	0	0.000711972	0.00167705	0.000314734
dfrA7		0	0.000674416	4.05774e-05	0.00010335	0	9.07763e-05	0.000902109	0.00152453	0.00131222	6.16283e-05	0.00014698	3.70838e-05	0	0.00158913	0.00132426	0.000212324	0	0.00134434	5.75623e-05	0.000256701
dfrA8		0	0	0	0	0	0	0	0	0	0	0	0	0	0.000224739	0.000210208	0	0	1.152e-05	0	0
dfrB2		0.000127062	0	0	0	0	0	0	0	0	0	0	0	0	0	2.90787e-05	0	0	0.000140759	0	0
dfrB3		0.000127062	0	0	0	0	0	0	0	0	0	0	0	0	0	0.000118439	0	0	0	0	0
dfrB6		0	2.21965e-05	0	0	0	0	0	0	0	0	3.72337e-05	0	0	0	0	0	0	2.95025e-05	0	0
dfrG		0.00108118	0.00141589	0	0	0	0	0	0	0	0	2.49439e-05	0	0	0	0	0	0.00115982	0	0	0
CrpP		0	0	0	0	4.49477e-05	0	0	0	0	0	0	0	0.000117442	0	0	5.58524e-05	0.000188036	0	0.000360442	0
QepA1		0	0	0.000637937	7.58536e-05	0.000239423	0	0	0	0	0	2.28745e-05	3.60413e-05	0	7.57169e-05	0.000101697	0	0	0	0	0
QepA2		3.879e-05	1.76758e-05	0.000261813	0	9.3954e-05	0	0	0	0	0	0	0	0	2.46657e-05	0	0	0	0	0	0
qnrA		0	0	0.000270776	0	0	0	0	0.000153256	3.35483e-05	0	0	0	0	0	0	0	0	0	0	0
QnrA5		0	0	0.00102751	4.90098e-05	0	0	0	6.39601e-05	0.000500628	5.01153e-05	0	0	0	4.00033e-05	2.48155e-05	0	0	0	0	0
QnrB11		0	0	0	0	0	0	0	0	0	0	0	0	0	0	0	0.000226993	0	0	0	5.02808e-05
QnrB14		0	0	0.000199717	0.000105321	0.000228617	0	0.000121816	0.000170028	0.000148329	0	0	0	0	0	0	5.22183e-05	0	0	3.73474e-05	0
QnrB15		0	0	0.00108574	0.000738039	0.00142111	0.000126123	0.000379374	0.000466342	0.000420145	0.00114926	0	0	0	5.23853e-05	3.68204e-05	9.31614e-05	0	4.12695e-05	8.55207e-05	0
QnrB16		0	0	0	0	0.000121591	0	0	0	0	0	0	0	0	0	0	0	0	0	0	0
QnrB20		0	0	0	0	0	0	0	0	0	0	0	0	0	2.24508e-05	0	0	0	0	0	0
QnrB22		0	0	0	0.000158795	0	0	6.42642e-05	0	0	0	0	0	0	0	0	0	0	0	0	0
QnrB23		0.000306973	0.000150721	0.00674703	0.00873242	0.0095626	0.00252246	0.00515287	0.00363676	0.0068659	0.0133955	5.43761e-05	0	0	0.00140559	0.000336871	0.000328377	0	0.00118289	0.00130107	0.000181575
QnrB25		0	3.02399e-05	0.00107379	0.000206821	0.00063806	6.65976e-05	0.000193902	0.000244772	0.000293634	0	0	0	0	0.000127925	2.21498e-05	0.000397411	0	3.86454e-05	9.15889e-05	0.000201351
QnrB26		0	0	0.000523109	0.000674423	0.00103098	0.000189184	0.000260878	0.000405952	0.000498885	0.00108642	4.66061e-05	0	0	0.000186681	9.04243e-05	0	0	0.000339027	0.000422775	0
QnrB28		0.000370499	9.12013e-05	0.00377285	0.00341632	0.00461168	6.65976e-05	0.00173042	0.00153725	0.00114363	0	0	0	0	0.000736892	0.000119623	0.000155749	0	0.000487742	0.000453741	0
QnrB29		0	0	0	0	0	0	0	0	0	4.06869e-05	0	0	0	0	0	0	0	0	0	0
QnrB30		0	0	3.21812e-05	0.000196433	0.000356513	0	3.27912e-05	8.68743e-05	0	3.32075e-05	0	0	0	0	0	0	0	0	0	0
QnrB31		0.000219267	0.000158217	0.00552789	0.00944977	0.0114121	0.0044143	0.0039368	0.010999	0.0181292	0.0135925	0.000111046	0	0.000200691	0.00206264	0.000649104	0.00228675	0	0.00153589	0.00224086	0.00148632
QnrB32		0	0	0.000552862	0.000154785	7.7908e-05	0.00406245	4.47153e-05	5.25383e-05	0.000105272	0.000218759	0	0	3.16177e-05	0	0	0.00169576	1.30196e-05	0	0	0.000923293
QnrB33		0.000370499	0.000102443	0.0031672	0.00282916	0.00482079	6.65976e-05	0.00210582	0.00206775	0.0027149	0.00344839	8.4387e-05	0	0	0.00157252	0.000327128	0	0	0.00110449	0.000585916	4.59384e-05
QnrB34		0	0	0.000333862	0.000348138	0.000232858	0	0.000122923	0.000226706	0.000134306	0	0	0	0	2.94142e-05	1.08007e-05	0	0	1.15973e-05	0	0
QnrB35		0	0	0.000355229	0.000105978	4.07227e-05	0	0	0	0	0	0	0	0	4.04445e-05	0	2.27861e-05	0	0.000102903	0	0.000135399
QnrB36		0.00018525	4.74144e-05	0.00138225	0.000775954	0.00128359	0.000732573	0.000256657	0.000207072	0.000481201	4.99324e-05	3.54238e-05	0	0	0.00121367	5.04031e-05	0.000769561	0	0.00223547	0.000182149	0.000150368
QnrB38		0	0	3.05431e-05	0	2.78092e-05	0	0	0	1.56988e-05	0	0	0	0	0	0	1.29422e-05	0	0	0	0
QnrB40		0	0	4.33552e-05	0	0	0	3.18124e-05	0	0	0	0	0	0	1.04771e-05	0	0	0	0.000134175	0	0
QnrB41		0	2.95199e-05	0.000480585	0.00101639	0.00105354	6.27836e-05	0.000841904	0.000612223	0.00113744	0.0020898	0	0	0	2.68315e-05	9.92853e-05	0	0	7.92629e-05	0.000299745	0
QnrB42		4.63124e-05	8.09656e-05	0.00212435	0.00518851	0.00552206	0.000665976	0.00183094	0.0023501	0.00558192	0.012637	0	0	0.000214138	0.000210237	0.000173262	3.92659e-05	0	0.000580418	0.000858152	0
QnrB43		0	0	0.000200333	0.000622936	0.000291438	0	0.000272169	3.9833e-05	0.000181434	0.000668122	0	0	0	0	0	0	0	2.57911e-05	5.79783e-05	0
QnrB44		0	0	5.817e-05	0	0	0	0	0	0	0	0	0	0	0	0	0	0	0	0	0
QnrB45		0	0	0	0	0	0.000189184	0	0	0	0	0	0	0	0	0	0	0	0	0	0
QnrB47		4.63124e-05	0	0.000266427	0.000316001	0.000317693	0	0.000121674	4.87838e-05	1.51399e-05	0.000459514	0	0	0	2.723e-05	0	0	0	2.9077e-05	4.92316e-05	0
QnrB49		0	0	5.5653e-05	0	4.29884e-05	0	2.49777e-05	5.93916e-05	7.9042e-05	0	0	0	0	0.000130058	0	0	0	9.96002e-05	0	0
QnrB50		0	0	0	0	0	0	0	0	0	1.30549e-05	0	0	0	0	0	0	0	0	0	0
QnrB54		0	0	0.000326419	8.37764e-05	0.000783934	6.65976e-05	0.000173236	8.58654e-05	0.000436236	0.000237433	0	0	0	0	0	0	0	0	0.000129534	0
QnrB56		0	0	0.000102558	5.02446e-05	0	0	0	0	0	0	0	0	0	2.82075e-05	0	0	0	5.76001e-05	0	0
QnrB59		0	0	0.000330179	0.000351936	0.000392526	0.000189184	7.75525e-05	8.56272e-05	0.000121836	0	3.31235e-05	2.71126e-05	0	0.000461675	0.000165134	0.000249345	0	0.000438809	1.07956e-05	0
QnrB62		0	0	0.000725977	0.000675623	0.000430119	6.30614e-05	0.000272105	0.000223569	0.000258882	4.08403e-05	0	0	0	0.000212925	0.000141571	0	0	0.000250742	0	0
QnrB64		0	0	0	2.7484e-05	0	0	2.78618e-05	0	0	0	0	0	0	0	0	0	0	0	0	0
QnrB65		0	0	0	0	0	0	0	0	0	0	0	0	0	0	0	3.79769e-05	0	0	0	0
QnrB67		0	0	0	0	0	0	0	0	0	0	0	0	0	0	0	6.26619e-05	0	0.000102339	0	0
QnrB68		0	0	8.8208e-05	0.000137206	0	0	0	0	6.32087e-05	0	0	0	0	9.3874e-05	0	0	0	0	0	3.21921e-05
QnrB69		0	1.76758e-05	0.000480053	0.000122954	0.000455376	0	0.000198229	0.000258443	0.000296013	0	0	0	0	5.67813e-05	5.40033e-05	0	0	5.04001e-05	8.71868e-05	0
QnrB71		0	5.31924e-05	0.000712163	0.00057853	0.000865689	0.00119876	4.70168e-05	0.000172913	0.000206054	5.53906e-05	9.63366e-06	6.79373e-05	0	0.00139587	7.36242e-05	0.000157249	0	0.00242037	2.45629e-05	0.000148751
QnrB72		0	0	3.59498e-05	0.000160226	0.00045674	0	0	2.00226e-05	9.50472e-06	0	0	0	0	0.000121747	0	0	0	0	0	0
QnrB74		0	3.41687e-05	0.000216116	0.00127394	0.00101901	0	0.000341032	0.000335732	0.00116636	0.00189088	0	0	0	0	9.01509e-05	0	0	7.50051e-05	0.000253474	0
QnrD1		4.63124e-05	0	0.000342077	0.000141586	0.000119126	0.00286369	0	3.38437e-05	3.71876e-05	0.00135035	9.11803e-05	0	0	0.000215008	0	0.00460617	0	0.000104615	0	0.00202291
QnrVC6		0	0.000137535	0	0	0	0	0	0.00381798	0.00532926	0	3.55472e-05	0	3.00168e-05	0.000138225	4.98107e-05	0	0	0	2.92116e-05	0
FosA		7.34138e-05	0	0.000145597	7.11514e-05	7.31473e-05	0	0	0	0	0	0	7.09065e-05	0.000718913	0	0	7.59538e-05	0.000382714	0	0.000300843	0.00016976
FosA3		0	0.000280419	0	0.00112115	0.000756977	0.00258186	0.00127626	0.00895081	0.0184207	0	7.37773e-05	0	0	0.000361299	0.000266358	3.66801e-05	0	0.00124392	0.00275709	0.000108957
FosA4		0	0	0	0	0	0	0	5.57224e-05	3.51811e-05	0	9.63366e-06	8.95313e-05	0	0.000173941	0	3.84626e-05	0	0	0	0
FosA7		0	0	0.000576886	0.000737083	0.00104458	0	0	0.000575199	0.000237857	0	2.56911e-05	2.84295e-05	0	0.00053031	0.00173079	9.2836e-05	0	0.00110993	0.000121029	5.47943e-05
bleO		0	0	0	4.90098e-05	0.000110516	0	0	0	0	0	0	0	0	0	0	0	0	0	0	0
BRP(MBL)		0.00614309	0.00102746	0.0214308	0.00890425	0.00928759	0	0.0197605	0.00141311	0.00533315	6.08066e-05	0	0	0.0330387	0	0.000192853	0	9.75425e-05	0.000414632	0.00290651	0
vanT		0	3.15594e-05	0	0	0	0	0	0	0	0	1.00315e-05	0	0	0	0	0	8.78524e-05	0	0	0
Erm(42)		0	3.86877e-05	0	0	0	0	0	0	2.1308e-05	0	0	0	0	1.66681e-05	0	0	0	0	0	0
lsaA		0	0.000178423	0	0	0	0	0	0	0	0	0	0	3.16177e-05	0	0	0	0.000887092	0	0	0
lsaC		6.04321e-05	8.71278e-05	0	0	0	0	0	0	0	0	0.000256738	0	0	0	0	0	2.58962e-05	0	0	0
vatC		0	3.02399e-05	0	0	0	0	0	0	0	0	0	0	0	0	0	0	0	0	1.07549e-05	0
vatD		0	0	0	0	0	0	0	0	0	0	0	0	0	0	0	0	6.24665e-05	0	0	0
abeS		0.000272776	7.76827e-05	0	0.000108188	5.18454e-05	0	0	1.05077e-05	3.08691e-05	0	0	8.61093e-05	0	3.83307e-05	3.05679e-05	0	4.95162e-05	0.00153318	0.00261943	0
ArmR		0	7.46888e-06	0	0	0	0.000268903	0	0	0	0	0	0	0.000208709	0	6.66631e-05	0	6.13145e-05	0	0.000160999	1.90138e-05
Escherichia_coli_mdfA		0	0	0.00171553	0.00127745	0.000659455	0.000139043	0.00242444	0.000445209	0.000779556	0	0.000121699	0	0.00313235	0.00306582	0.00531746	0	0	0.00253844	0.00305436	2.23572e-05
MexG		0	0	2.53301e-05	0	2.72222e-05	0	0	0	2.48864e-05	0	0	0	0.00112732	0	0.00013464	0	0.00046649	0	0.000533357	5.58932e-05
mexG		0	0	0	0	2.6798e-05	0	0	0	9.50472e-06	0	0	0	0.000213728	0	0	4.48921e-05	8.29576e-05	0	8.23771e-05	4.28134e-05
mexH		0	0	0.00156651	0	7.72291e-05	0.00138667	0	0	0	0.000458586	0	0	0.00260873	3.57173e-05	3.56887e-05	0.00425017	0.00178889	0	0.00102452	0.00380126
MexL		0.000467493	0.000566175	1.11736e-05	0	7.06907e-05	0	1.47674e-05	0	0	0	0	0.000173901	0.00856732	0	0.000125846	7.16136e-05	0.00293491	0	0.000745476	0
mexM		0	0	8.7627e-05	0	0.000123258	0	0	2.82898e-05	0	0	0	0	0.00120216	1.04971e-05	3.10794e-05	8.50262e-05	0.000393431	0	0.000255519	9.33416e-05
MexR		0	0	1.12278e-05	0	4.28058e-05	0	0	0	0	0	0	0	0.000734725	0	0	0.000109712	0.000570251	0.000108779	0.000265174	7.40942e-05
MexS		2.92356e-05	0	2.48943e-05	0	2.02299e-05	0	0	0	0	0	0	7.54208e-05	0.0037206	0	0.000100085	6.68394e-05	0.00166354	0	0.00138112	2.59528e-05
MexV		0	4.47453e-05	0.000119114	0	3.76541e-05	7.58079e-05	0	0	0	0	6.68936e-05	0	0.00646795	0	0.000118594	0.000206015	0.000923584	0	0.000714743	3.7488e-05
MexZ		0	5.39276e-05	4.46943e-05	0	4.49845e-05	0	0	0	0	0	0	0	0.000589691	0	5.07447e-05	0	0.000354084	0	0.000513176	5.05507e-05
opcM		5.75098e-05	1.89909e-05	0	0	0	0	0	0	0	0	0	0.000649787	0.000151482	0	0	0	2.11034e-05	0	0.000121714	0
opmD		0	2.77279e-05	0.000472647	2.89007e-05	0.000151933	0	0	0	0.000128859	0	0	0	0.00218744	0	0	0.000206676	0.000438603	0	0.00121927	0.000158789
OpmD		0	0	0	0	0.000147488	0	0	0	0	0	0	0	0.000567775	0	0.00018368	0	0.000171	0	0.000249781	4.84058e-05
opmE		6.05551e-05	0.000496435	0.00013296	5.32959e-05	0.000243914	0	0	0	5.85333e-05	0	0	7.21074e-05	0.00150779	0	0.000132406	0.000239576	0.000662418	0	0.00171799	7.79999e-05
OprZ		0.000192652	0	0	0	0	0	0	0	0	0	0	0.000122413	0.000373027	0	0	0	0	0	0.000232994	0
sdeY		9.42993e-06	0	0.000371579	0.000134633	0.000198708	0.00130179	8.41208e-05	0.00010712	7.79683e-05	0.000144036	9.33565e-05	8.48231e-06	5.15931e-05	0.000196663	0.000270048	0.00303694	2.94569e-05	0.00019446	0.000240593	0.00170052
smeS		0.000127334	2.54593e-05	0.00177393	0.000126647	0.000147319	0	0	0	0	0	0	0	0.00758286	0	0	0	0.0104878	0	6.00618e-05	0
Type_A_NfxB		0	0	0.000370028	0	0.000225253	0	0	0	0	0	2.07781e-05	0	0.00691602	0	5.16687e-05	4.48921e-05	0.00377737	2.21134e-05	0.000565994	0
SAT-2		0	8.03171e-05	7.06549e-05	0.00242987	0.00226883	0.00122861	0.00235375	0.00526891	0.0117174	0.000606825	6.90303e-05	7.72314e-06	0.000919442	0.00141991	0.00124144	0.00500775	0	0.00120249	0.00714419	0.00185212
basS		0	0	0.000138563	0	0.000192152	2.98781e-05	2.60991e-05	3.58216e-05	5.18395e-05	0	0	0	0.0022515	9.46722e-06	0.000153749	0.00017605	0.000702875	0	0.00113335	9.69537e-05
ICR-Mc		0	0	7.14558e-05	0	0	0	0	0	0	0	0.000155522	3.05248e-05	0	0	0	0	0	0	0	0
MCR-1		0	0	0	0	0	0	0	2.69098e-05	0	0	0.000259937	0.000216357	0	0.0016829	0.000607676	0.000311988	0	7.00634e-05	0	0
catB10		0.000188778	5.54376e-05	0	0.000107449	0.000157519	0.00346117	3.29602e-05	0.000128754	3.28402e-05	4.76707e-05	0	2.34316e-05	0	2.14443e-05	9.66224e-05	0	0	2.46858e-05	2.3845e-05	0
chloramphenicol_and_florfenicol_exporter		0	0	0	0	0	0	0	0	0	0	0	0	0	0	0	0	2.46329e-05	0	0	0
arr-5		6.60724e-05	5.63412e-05	0.000207146	0.000409035	0.000584058	0	0.000171699	0.000192655	0.000172447	0	0	0	0	0	7.96316e-05	8.54481e-05	0	6.09685e-05	4.21466e-05	0
arr-8		6.60724e-05	0	0	0.000114545	4.58258e-05	0	0	0	2.09429e-05	0	0	0	0	0	5.40033e-05	0	0	0	0	0
tet(59)		2.47771e-05	0	0	0.000416651	0.000209497	0.00281475	0.000126943	0.000163323	0.00034372	0.00415949	0	0	0	0.000235195	0	0.0513121	0	0.000689285	0.000267577	0.042717
tet31		0	4.0336e-05	0	0	0	0	0	2.25164e-05	0	0	0	0	0	0	0	0	0	0.00013298	0	0
tetB		0	0.000616677	0.0016854	0.00217527	0.00157523	0.00798294	0	0.00320511	0.00147954	0.0109743	1.9596e-05	8.48231e-06	0.0174783	0.00357274	0.00449192	0.0018157	3.26036e-05	0.00212017	0.00170781	0.00244518
tetH		0.000126092	8.13815e-05	0	0	0	0	0	0	0	0	0	2.0822e-05	0	4.74177e-05	0	0.00126342	0	0.000114544	6.82078e-05	0.000664705
tetJ		0	0	0	0	0	0.000214852	0	8.10591e-05	0	0.00028354	0	0	0	4.86847e-05	0	0.000285866	0	0	0	0.000592505
TriA		2.58769e-05	0	0.00173572	2.85475e-05	4.36899e-05	0	9.22479e-05	0	8.03946e-05	0	2.89831e-05	0.000202212	0.0107219	0	0.000165499	9.41588e-05	0.00754833	0	0.00393242	9.49249e-05
TriB		0	0	0.000108464	0	0.000172762	0	0	0	9.3324e-06	0	0	0	0.00376488	0	2.76602e-05	5.50874e-05	0.000869458	0	0.000194807	0.000139739
16S_rRNA_methylase		0.000115691	3.48548e-05	0.00586288	0.00237614	0.0036451	0	0.0175654	0.00285806	0.00638418	5.02996e-05	0	0	0	0	0	0	0.00016206	0.00310328	0.0120799	0
rpsD_(ramA_or_sud2)		0	0	9.73075e-05	0	0	0	0	0	0	0	2.5569e-05	8.9914e-05	0.00702545	0	0.000205339	0	0.00186878	0	0.000352472	0
two-component_system_response_regulator_EvgA		0	0	0.000366231	0.000466096	0.000745622	0	0.00134202	0.00069569	0.000820637	0	2.57627e-05	0	0	0.000477998	0	0	0	0.000280976	0	0

## Sheet: SupplData3
Supplementary Data 3. List of ARGs that were found in 2 or 3 enrichment conditions.
Ciprofloxacin_Colistin	Ciprofloxacin_Ceftriaxone	Ciprofloxacin_Ceftriaxone_Colistin	Ceftriaxone_Colistin	Meropenem_Ciprofloxacin	Meropenem_Ciprofloxacin_Colistin	Meropenem_Ciprofloxacin_Ceftriaxone	Meropenem_Colistin	Meropenem_Ceftriaxone	Meropenem_Ceftriaxone_Colistin
cephalosporinase_DHA-2	aac(3)-VI	aac(3)-IV	CTX-M-54	CMY-108	CMY-9	16S_rRNA_methylase	FosA	CMY-22	aph(3')-IIb
dfrA24	abeS	ACT-18	CTX-M-62	CMY-80	dfrA7	aadA9	GES-18	CMY-75	ArmR
DHA-13	ACT-20	ACT-25	CTX-M-68	CMY-99	LEN-19	ACT-13	PDC-8	CTX-M-91	bcr-1
OXA-32	ACT-23	ACT-5	DHA-15	GES-19		APH(3')-VIII		KPC-15	CMY-25
OXA-415	ACT-28	AQU-1	DHA-19	KPC-11		BRP(MBL)		LRA-18	CrpP
OXY-3	ACT-30	arr-5	DHA-20	MIR-1		CFE-1		MIR-8	MexG
PSE-1	ACT-36	CAZ-7	DHA-5	NDM-12		CMY-102		NDM-14	mexG
QnrB67	ADC-12	CMY-113	OXA-35	QnrB22		CMY-103		OXA-114	MexL
SHV-109	ADC-14	CMY-82	SHV-64	QnrB40		CMY-104		OXA-207	MexS
SHV-14	ADC-16	CTX-M-1	TEM-216	QnrB56		CMY-105		OXA-232	MexV
SHV-60	ADC-17	CTX-M-109		QnrB64		CMY-110		OXA-243	MexZ
TEM-147	ADC-18	CTX-M-15		SHV-70		CMY-111		OXA-253	OpmD
tetH	ADC-19	CTX-M-155		TEM-102		CMY-112		OXA-255	opmE
tetJ	ADC-21	CTX-M-32		TEM-137		CMY-114		OXA-258	PDC-4
	ADC-39	dfrA5		VCC-1		CMY-115		OXA-356	QnrB38
	ADC-4	DHA-18				CMY-26		OXA-358	TEM-201
	ADC-42	DHA-21				CMY-30		OXA-361	TriB
	ADC-43	FosA3				CMY-31		OXA-368
	ADC-44	LEN-26				CMY-37		OXA-454
	ADC-6	MOX-3				CMY-39		OXA-50
	ADC-74	OKP-A				CMY-4		OXA-54
	ADC-79	OKP-B				CMY-56		OXA-72
	ADC-80	OXA-226				CMY-58		PDC-5
	ADC-81	OXY-2				CMY-6		PDC-6
	ADC-82	QnrB23				CMY-66		Pseudomonas_aeruginosa_emrE
	bleO	QnrB28				CMY-68		SHV-65
	catB10	QnrB31				CMY-71		SHV-77
	CMY-1	QnrB33				CMY-73		smeS
	CMY-100	QnrB36				CMY-74		TEM-205
	CMY-116	QnrD1				CMY-76		TEM-40
	CMY-117	SHV				CMY-83		TEM-76
	CMY-118	SHV-137				CMY-84		TriA
	CMY-19	SHV-156				CMY-85
	CMY-2	SHV-160				CMY-86
	CMY-46	SHV-172				CMY-93
	CMY-64	SHV-178				FosA7
	CTX-M-101	SHV-67				IMI-2
	CTX-M-103	SHV-69				Klebsiella_pneumoniae_OmpK35
	CTX-M-105	TEM-133				KPC-1
	CTX-M-110	TEM-157				KPC-19
	CTX-M-112	TEM-166				KPC-22
	CTX-M-113	TEM-196				KPC-4
	CTX-M-114	TEM-197				MIR-13
	CTX-M-129	TEM-214				MIR-6
	CTX-M-132	TEM-4				MOX-2
	CTX-M-136	TEM-57				NDM-13
	CTX-M-137	TEM-75				NDM-17
	CTX-M-14	TEM-89				NDM-2
	CTX-M-147					NDM-3
	CTX-M-16					NDM-5
	CTX-M-17					NDM-7
	CTX-M-19					NMC-A
	CTX-M-20					OXA-106
	CTX-M-24					OXA-16
	CTX-M-36					OXA-182
	CTX-M-38					OXA-199
	CTX-M-65					OXA-244
	CTX-M-7					OXA-247
	CTX-M-84					OXA-355
	CTX-M-86					OXA-436
	CTX-M-90					QepA1
	dfrA19					qnrA
	dfrA23					QnrB34
	dfrA25					QnrB49
	dfrA8					QnrB69
	dfrB2					QnrB72
	FosA4					QnrB74
	FOX-5					rmtB
	FOX-9					SHV-112
	KLUY-3					SHV-141
	LEN-21					SHV-153
	OXA-100					SHV-183
	OXA-21					SHV-29
	OXA-325					SHV-37
	OXA-354					SHV-6
	OXA-357					SME-4
	OXA-4					TEM-109
	OXA-84					TEM-120
	OXY-5					TEM-141
	PER-1					TEM-143
	PER-6					TEM-144
	SHV-1					TEM-159
	SHV-105					TEM-163
	SHV-140					TEM-178
	SHV-145					TEM-183
	SHV-152					TEM-190
	SHV-173					TEM-194
	SHV-22					TEM-30
	SHV-28					TEM-55
	SHV-3					TEM-77
	SHV-53					TEM-78
	SHV-63					TEM-95
	SHV-66					two-component_system_response_regulator_EvgA
	SHV-71					Type_A_NfxB
	TEM-108
	TEM-128
	TEM-145
	TEM-162
	TEM-182
	TEM-186
	TEM-21
	TEM-219
	TEM-79
	TEM-80
	TEM-83
	TEM-87
	TEM-90
